# Supplementary material for: Genetic dissection of the natural variation of ovule number per ovary in oilseed rape germplasm (Brassica napus L.)
Source: Front Plant Sci. 2022 Sep 13;13:999790. doi: 10.3389/fpls.2022.999790 (PMC9513589; doi:10.3389/fpls.2022.999790)
Supplement: Supplementary file 2 [file Data_Sheet_2.xlsx]

## Sheet: Table S1
Table S1. The gene-specific primers used for qRT-PCR verification.
Gene name	Forward/Reverse	Sequence(5'-3')
BnaC01g42600D	600D-F	AACTATTCTCGCCGCCGTCAT
	600D-R	CCTGCCTTGTCCACCTTCCA
BnaAnng00180D	180D-F	ATTCCCAACCTCAGTTCCTG
	180D-R	TAACGGCATTGGTGGTGTCT
BnaC02g00870D	870D-F	CCATCAGAAGCTCCTGGTCC
	870D-R	AACGGCAGCGCATAGAATAA
BnaC07g41610D	610D-F	TATCTTCAAAGGCAATGGTG
	610D-R	GATTTGTAGGCCAAGCAGTC
BnaA10g29580D	580D-F	CGGTCCAAAATGGGTTCTTC
	580D-R	ACGCCTGGACATCCAAAAGG
BnaAnng39790D	790D-F	AAAGGTAGATTCAACGGCAAAG
	790D-R	ACATGGAGCAGCAATCTTGG
BnaC04g27730D	730D-F	CCGAGGTACAAGTATGGGTA
	730D-R	CATTCAATATCACTGGGAAC
BnaC01g26100D	100D-F	AATACAATCACTGCCTGCTC
	100D-R	ACATCTTGAACCTGCTGAAA
BnaC06g04360D	360D-F	TCTATTTGACCTTCGGTTCT
	360D-R	ATCCAACGCATCATCACTCT
BnaA01g22380D	380D-F	TGAATAACTCATTTCCTGTT
	380D-R	AATGACTATTTGGATAAAGC

## Sheet: Table S2
	Table S2. ANOVA of ONPO in the rapeseed association panel planted in four investigated environments.
	Source	DF	SS	MS	F-value	Ϭ2	h2	LSD (0.05)
	Block/Env	6	190.988	31.8314	25.303	0.1092	91.86	3.0083
	Genotype	315	22935.9	72.8122	57.8788	8.0725
	Environment	3	799.903	266.634	211.949	0.379
	Genotype × Environment	833	5278.53	6.3368	5.0371	2.2919
	DF: Degrees of Freedom; SS: Sum of Squares; MS: Mean Squares and H2: Heritability

## Sheet: Table S3
Table S3. Details of SNPs significantly associated with ovule number in oilseed rape across four environments.
Env	Model	Marker	Chr	Peak position	marker_F	P	P-vaule	R2	add_F	add_p	dom_F	dom_p
Wuchang 2020 (20WC)	GLM+Q	Bn-A01-p17118647	A01	15506771	10.5281	3.79e-05	4.42136	0.06421	20.6896	7.7944e-06	0.40668	0.52414
Wuchang 2020 (20WC)	GLM+PCA	Bn-A01-p17118647	A01	15506771	10.7063	3.2156e-05	4.49274	0.06522	20.8945	7.0682e-06	0.5491	0.45926
YANGLOU 2021 (21YL)	MLM+Q	Bn-A01-p17498057	A01	14947415	10.9055	2.8589e-05	4.5438	0.08588	1.61873	0.20443	16.9489	5.1958e-05
YANGLOU 2021 (21YL)	MLM+PCA	Bn-A01-p17498057	A01	14947415	10.8521	3.0131e-05	4.52099	0.08663	2.08469	0.15002	16.3378	7.0447e-05
YANGLOU 2021 (21YL)	GLM+Q	Bn-A01-p17498057	A01	14947415	13.0349	4.0837e-06	5.38895	0.09145	4.09484	0.04406	21.6435	5.2879e-06
YANGLOU 2021 (21YL)	GLM+PCA	Bn-A01-p17498057	A01	14947415	13.1384	3.7358e-06	5.42762	0.0931	4.93419	0.02722	20.9534	7.3956e-06
YANGLOU 2020 (20YL)	GLM+PCA	seq-new-rs27742	A03	16358770	10.4633	4.049e-05	4.39265	0.06448	9.93317	0.00179	10.6741	0.00121
YANGLOU 2021 (21YL)	MLM+Q	seq-new-rs32414	A03	16137692	10.8707	2.952e-05	4.52988	0.08324	17.3769	4.2075e-05	5.64313	0.01827
YANGLOU 2021 (21YL)	MLM+PCA	seq-new-rs32414	A03	16137692	10.81	3.1322e-05	4.50415	0.08394	17.4159	4.1376e-05	5.50929	0.01969
YANGLOU 2021 (21YL)	GLM+Q	seq-new-rs32414	A03	16137692	12.3589	7.5504e-06	5.12203	0.08734	20.1714	1.0738e-05	4.28644	0.03943
YANGLOU 2020 (20YL)	GLM+Q	seq-new-rs32414	A03	16137692	10.9071	2.6987e-05	4.56885	0.06893	16.0578	7.7916e-05	5.51	0.01957
YANGLOU 2021 (21YL)	GLM+PCA	seq-new-rs32414	A03	16137692	12.0128	1.0396e-05	4.98313	0.08597	19.8614	1.2517e-05	3.93383	0.04841
YANGLOU 2020 (20YL)	GLM+PCA	seq-new-rs32414	A03	16137692	10.7673	3.0816e-05	4.51122	0.06821	16.3789	6.6465e-05	4.93486	0.02709
YANGLOU 2021 (21YL)	MLM+Q	Bn-A03-p7235826	A03	6511649	10.3582	4.6824e-05	4.32953	0.07754	11.1261	0.00097436	10.6687	0.00123
YANGLOU 2021 (21YL)	MLM+Q	Bn-A03-p7234862	A03	6510685	10.3582	4.6824e-05	4.32953	0.07754	11.1261	0.00097436	10.6687	0.00123
YANGLOU 2021 (21YL)	GLM+Q	seq-new-rs39246	A06	7101109	17.54	3.8378e-05	4.41592	0.0614	17.54	3.8378e-05	NaN	NaN
YANGLOU 2020 (20YL)	GLM+PCA	Bn-A06-p5616164	A06	5062564	17.3603	4.0773e-05	4.38963	0.05538	17.3603	4.0773e-05	NaN	NaN
YANGLOU 2021 (21YL)	MLM+Q	seq-new-rs23621	A06	4708433	11.2158	2.1166e-05	4.67436	0.08394	16.6909	5.8456e-05	7.10154	0.00818
YANGLOU 2021 (21YL)	MLM+PCA	seq-new-rs23621	A06	4708433	11.2782	2.0051e-05	4.69786	0.08554	16.7829	5.5967e-05	7.15826	0.00793
YANGLOU 2021 (21YL)	GLM+Q	seq-new-rs23621	A06	4708433	12.0772	9.5941e-06	5.018	0.0829	18.2218	2.7441e-05	5.61408	0.01854
YANGLOU 2021 (21YL)	GLM+PCA	seq-new-rs23621	A06	4708433	11.9391	1.0928e-05	4.96146	0.08282	17.9934	3.0773e-05	5.57094	0.019
PINGAN 2020 (20QH)	GLM+Q	Bn-A07-p17225853	A07	19141651	11.8048	1.2452e-05	4.90476	0.08345	3.14481	0.07735	20.2304	1.0403e-05
PINGAN 2020 (20QH)	GLM+PCA	Bn-A07-p17225853	A07	19141651	12.0949	9.5871e-06	5.01831	0.0856	1.9638	0.16232	22.0644	4.3132e-06
PINGAN 2020 (20QH)	GLM+Q	Bn-A07-p17157365	A07	19074118	11.2602	2.049e-05	4.68846	0.07965	1.28758	0.25754	21.1327	6.7153e-06
PINGAN 2020 (20QH)	GLM+PCA	Bn-A07-p17157365	A07	19074118	11.7126	1.3574e-05	4.86729	0.0828	0.72337	0.39583	22.6409	3.2669e-06
PINGAN 2020 (20QH)	GLM+PCA	Bn-A07-p17068106	A07	18970807	11.8161	1.2371e-05	4.9076	0.08379	3.46578	0.0638	19.9103	1.2186e-05
PINGAN 2020 (20QH)	GLM+PCA	Bn-A07-p16831414	A07	18760541	10.9503	2.7527e-05	4.56024	0.0791	6.04927	0.01458	15.5045	0.00010657
PINGAN 2020 (20QH)	GLM+Q	seq-new-rs33224	A07	18535584	11.5305	1.6012e-05	4.79555	0.08169	1.2334	0.26778	21.7285	5.0495e-06
PINGAN 2020 (20QH)	GLM+PCA	seq-new-rs33224	A07	18535584	12.2416	8.3855e-06	5.07647	0.0865	1.43825	0.23153	22.9217	2.8623e-06
PINGAN 2020 (20QH)	GLM+PCA	seq-new-rs48179	A07	18450737	10.5187	4.0783e-05	4.38952	0.07526	2.78838	0.09617	18.0631	2.9996e-05
PINGAN 2020 (20QH)	MLM+Q	seq-new-rs40795	A07	18145354	10.4733	4.2466e-05	4.37196	0.07971	3.63359	0.05774	15.8891	8.7656e-05
PINGAN 2020 (20QH)	MLM+PCA	seq-new-rs40795	A07	18145354	11.4442	1.7425e-05	4.75883	0.08876	4.31399	0.03881	16.7019	5.8702e-05
PINGAN 2020 (20QH)	GLM+Q	seq-new-rs40795	A07	18145354	13.19	3.5315e-06	5.45204	0.09272	5.88181	0.01599	20.062	1.1304e-05
PINGAN 2020 (20QH)	GLM+PCA	seq-new-rs40795	A07	18145354	14.7262	8.8897e-07	6.05111	0.10276	7.65685	0.00607	21.1894	6.5783e-06
PINGAN 2020 (20QH)	GLM+PCA	Bn-A07-p16095589	A07	17996553	11.6016	1.514e-05	4.81987	0.08343	4.24958	0.04028	18.6571	2.2521e-05
PINGAN 2020 (20QH)	MLM+PCA	Bn-A07-p16050076	A07	17964531	10.4396	4.3809e-05	4.35844	0.08066	3.00479	0.08422	15.2055	0.00012325
PINGAN 2020 (20QH)	GLM+Q	Bn-A07-p16050076	A07	17964531	11.6486	1.4342e-05	4.84339	0.08217	4.32599	0.03852	18.6759	2.2134e-05
PINGAN 2020 (20QH)	GLM+PCA	Bn-A07-p16050076	A07	17964531	13.9874	1.7175e-06	5.7651	0.0973	6.86417	0.00932	20.5875	8.7656e-06
PINGAN 2020 (20QH)	MLM+PCA	Bn-A07-p16039345	A07	17954918	10.4396	4.3809e-05	4.35844	0.08066	3.00479	0.08422	15.2055	0.00012325
PINGAN 2020 (20QH)	GLM+Q	Bn-A07-p16039345	A07	17954918	11.6486	1.4342e-05	4.84339	0.08217	4.32599	0.03852	18.6759	2.2134e-05
PINGAN 2020 (20QH)	GLM+PCA	Bn-A07-p16039345	A07	17954918	13.9874	1.7175e-06	5.7651	0.0973	6.86417	0.00932	20.5875	8.7656e-06
PINGAN 2020 (20QH)	GLM+PCA	Bn-A07-p16027866	A07	17929050	12.1241	9.392e-06	5.02724	0.08663	3.73741	0.05432	20.2267	1.0504e-05
PINGAN 2020 (20QH)	GLM+Q	Bn-A07-p16013075	A07	17916141	10.6887	3.4696e-05	4.45972	0.07592	4.20497	0.04131	16.914	5.2625e-05
PINGAN 2020 (20QH)	GLM+PCA	Bn-A07-p16013075	A07	17916141	12.7801	5.124e-06	5.29039	0.08967	6.1924	0.01346	18.9356	1.9551e-05
PINGAN 2020 (20QH)	GLM+PCA	Bn-A07-p15949460	A07	17841467	11.6994	1.374e-05	4.86201	0.08272	1.78352	0.1829	21.4731	5.7191e-06
PINGAN 2020 (20QH)	GLM+Q	Bn-A07-p15591699	A07	17487868	10.6642	3.549e-05	4.44989	0.07576	10.9674	0.00106	9.98059	0.00177
PINGAN 2020 (20QH)	GLM+PCA	Bn-A07-p15591699	A07	17487868	13.3543	3.0431e-06	5.51668	0.09331	15.3934	0.0001121	10.7323	0.0012
PINGAN 2020 (20QH)	GLM+Q	Bn-A07-p15591535	A07	17487704	10.6642	3.549e-05	4.44989	0.07576	10.9674	0.00106	9.98059	0.00177
PINGAN 2020 (20QH)	GLM+PCA	Bn-A07-p15591535	A07	17487704	13.3543	3.0431e-06	5.51668	0.09331	15.3934	0.0001121	10.7323	0.0012
PINGAN 2020 (20QH)	GLM+PCA	Bn-A07-p15589001	A07	17485148	10.678	3.5259e-05	4.45273	0.0766	8.78246	0.00333	12.1883	0.00056693
PINGAN 2020 (20QH)	GLM+PCA	Bn-A07-p15588492	A07	17484633	11.0711	2.4464e-05	4.61147	0.07863	9.82771	0.00192	11.8979	0.00065702
YANGLOU 2020 (20YL)	MLM+Q	seq-new-rs41467	A09	31832091	10.6703	3.3292e-05	4.47766	0.06977	18.9612	1.8291e-05	7.03005	0.00844
YANGLOU 2020 (20YL)	GLM+Q	seq-new-rs41467	A09	31832091	11.1025	2.2247e-05	4.65273	0.06819	16.6364	5.7931e-05	5.33087	0.02163
YANGLOU 2020 (20YL)	GLM+PCA	seq-new-rs41467	A09	31832091	11.1663	2.1015e-05	4.67747	0.0685	17.2644	4.2424e-05	4.84758	0.02845
YANGLOU 2021 (21YL)	GLM+Q	seq-new-rs42691	C01	27093843	10.6427	3.6258e-05	4.4406	0.07552	1.77434	0.18402	19.3846	1.5687e-05
YANGLOU 2021 (21YL)	GLM+PCA	seq-new-rs42691	C01	27093843	11.4333	1.7569e-05	4.75525	0.08129	1.19896	0.27456	21.5713	5.4649e-06
YANGLOU 2021 (21YL)	GLM+Q	seq-new-rs36223	C01	22560520	11.2742	2.0092e-05	4.69698	0.07809	0.00696	0.93356	22.5408	3.3894e-06
YANGLOU 2021 (21YL)	GLM+PCA	seq-new-rs36223	C01	22560520	10.5989	3.7582e-05	4.42502	0.07449	0.10449	0.74676	21.0853	6.848e-06
PINGAN 2020 (20QH)	MLM+Q	Bn-scaff_18322_1-p806079	C03	8231877	14.1249	1.5255e-06	5.81659	0.11103	0.05754	0.81061	27.7736	2.9136e-07
PINGAN 2020 (20QH)	MLM+PCA	Bn-scaff_18322_1-p806079	C03	8231877	14.3827	1.2167e-06	5.91482	0.11523	0.14446	0.70421	28.0365	2.5928e-07
YANGLOU 2020 (20YL)	MLM+PCA	Bn-scaff_18322_1-p806079	C03	8231877	10.3467	4.5254e-05	4.34434	0.0699	0.24535	0.62073	20.6676	7.9532e-06
PINGAN 2020 (20QH)	GLM+Q	Bn-scaff_18322_1-p806079	C03	8231877	15.2609	5.5108e-07	6.25879	0.10621	0.0275	0.86842	30.4911	8.2807e-08
YANGLOU 2020 (20YL)	GLM+Q	Bn-scaff_18322_1-p806079	C03	8231877	11.9052	1.0582e-05	4.97543	0.07315	0.07351	0.78648	23.7313	1.7962e-06
PINGAN 2020 (20QH)	GLM+PCA	Bn-scaff_18322_1-p806079	C03	8231877	15.5436	4.3105e-07	6.36547	0.10874	0.12188	0.72729	30.9509	6.7491e-08
YANGLOU 2020 (20YL)	GLM+PCA	Bn-scaff_18322_1-p806079	C03	8231877	12.1991	8.0859e-06	5.09227	0.07507	0.08193	0.7749	24.3099	1.3644e-06
PINGAN 2020 (20QH)	MLM+Q	Bn-scaff_18322_1-p982452	C03	8072343	10.5245	4.0562e-05	4.39188	0.08422	4.997	0.02626	16.6704	5.9558e-05
PINGAN 2020 (20QH)	GLM+Q	Bn-scaff_18322_1-p982452	C03	8072343	11.4696	1.6994e-05	4.7697	0.08216	5.43324	0.02053	17.1629	4.6699e-05
PINGAN 2020 (20QH)	GLM+PCA	Bn-scaff_18322_1-p982452	C03	8072343	11.7744	1.29e-05	4.88941	0.08419	6.2826	0.01282	16.8736	5.3987e-05
PINGAN 2020 (20QH)	MLM+Q	seq-new-rs49073	C03	7830928	11.1383	2.3037e-05	4.63757	0.08913	6.22452	0.01323	16.2704	7.2606e-05
PINGAN 2020 (20QH)	MLM+PCA	seq-new-rs49073	C03	7830928	11.0041	2.6154e-05	4.58246	0.08975	6.1043	0.01415	16.0331	8.1853e-05
PINGAN 2020 (20QH)	GLM+Q	seq-new-rs49073	C03	7830928	11.3559	1.8863e-05	4.72439	0.08141	5.68152	0.01787	16.6822	5.9211e-05
PINGAN 2020 (20QH)	GLM+PCA	seq-new-rs49073	C03	7830928	12.0203	1.0304e-05	4.98699	0.08579	7.2892	0.0074	16.312	7.1275e-05
PINGAN 2020 (20QH)	MLM+Q	Bn-scaff_18322_1-p1230027	C03	7808157	11.1383	2.3037e-05	4.63757	0.08913	6.22452	0.01323	16.2704	7.2606e-05
PINGAN 2020 (20QH)	MLM+PCA	Bn-scaff_18322_1-p1230027	C03	7808157	11.0041	2.6154e-05	4.58246	0.08975	6.1043	0.01415	16.0331	8.1853e-05
PINGAN 2020 (20QH)	GLM+Q	Bn-scaff_18322_1-p1230027	C03	7808157	11.3559	1.8863e-05	4.72439	0.08141	5.68152	0.01787	16.6822	5.9211e-05
PINGAN 2020 (20QH)	GLM+PCA	Bn-scaff_18322_1-p1230027	C03	7808157	12.0203	1.0304e-05	4.98699	0.08579	7.2892	0.0074	16.312	7.1275e-05
PINGAN 2020 (20QH)	MLM+Q	Bn-scaff_18322_1-p1240715	C03	7797897	11.1383	2.3037e-05	4.63757	0.08913	6.22452	0.01323	16.2704	7.2606e-05
PINGAN 2020 (20QH)	MLM+PCA	Bn-scaff_18322_1-p1240715	C03	7797897	11.0041	2.6154e-05	4.58246	0.08975	6.1043	0.01415	16.0331	8.1853e-05
PINGAN 2020 (20QH)	GLM+Q	Bn-scaff_18322_1-p1240715	C03	7797897	11.3559	1.8863e-05	4.72439	0.08141	5.68152	0.01787	16.6822	5.9211e-05
PINGAN 2020 (20QH)	GLM+PCA	Bn-scaff_18322_1-p1240715	C03	7797897	12.0203	1.0304e-05	4.98699	0.08579	7.2892	0.0074	16.312	7.1275e-05
PINGAN 2020 (20QH)	MLM+Q	seq-new-rs45974	C03	7484847	12.4535	6.987e-06	5.15571	0.10077	8.75459	0.00338	16.9207	5.2931e-05
PINGAN 2020 (20QH)	MLM+PCA	seq-new-rs45974	C03	7484847	11.9338	1.1263e-05	4.94835	0.09842	7.82084	0.00557	16.6533	6.054e-05
PINGAN 2020 (20QH)	GLM+Q	seq-new-rs45974	C03	7484847	13.9966	1.7307e-06	5.76178	0.10023	10.446	0.00139	16.8862	5.384e-05
PINGAN 2020 (20QH)	GLM+PCA	seq-new-rs45974	C03	7484847	13.6378	2.4034e-06	5.61917	0.09785	10.6688	0.00124	15.9655	8.5092e-05
PINGAN 2020 (20QH)	MLM+Q	seq-new-rs30160	C03	6454037	12.5362	6.4385e-06	5.19122	0.09794	2.55991	0.11085	23.7023	1.982e-06
PINGAN 2020 (20QH)	MLM+PCA	seq-new-rs30160	C03	6454037	12.3911	7.3788e-06	5.13201	0.09866	1.91611	0.16752	23.8893	1.8215e-06
PINGAN 2020 (20QH)	GLM+Q	seq-new-rs30160	C03	6454037	12.6716	5.6923e-06	5.24471	0.09037	2.01678	0.15679	23.1506	2.5767e-06
PINGAN 2020 (20QH)	GLM+PCA	seq-new-rs30160	C03	6454037	12.1783	8.9572e-06	5.04783	0.08732	1.65669	0.19923	22.5582	3.4316e-06
YANGLOU 2021 (21YL)	MLM+Q	seq-new-rs45976	C06	34229155	11.1493	2.2766e-05	4.64271	0.08545	14.1225	0.00021218	22.2207	3.9945e-06
YANGLOU 2021 (21YL)	MLM+PCA	seq-new-rs45976	C06	34229155	11.1814	2.2181e-05	4.65402	0.08688	14.0521	0.00022019	22.2924	3.8742e-06
YANGLOU 2021 (21YL)	GLM+Q	seq-new-rs45976	C06	34229155	12.668	5.674e-06	5.24611	0.08908	0.12974	0.719	25.194	9.7164e-07
YANGLOU 2021 (21YL)	GLM+PCA	seq-new-rs45976	C06	34229155	13.1557	3.6603e-06	5.43648	0.09298	0.2281	0.63334	26.0608	6.4917e-07
PINGAN 2020 (20QH)	GLM+PCA	seq-new-rs46216	C06	26066787	11.0782	2.4514e-05	4.61059	0.08007	0.38617	0.53488	21.7385	5.0798e-06
PINGAN 2020 (20QH)	GLM+PCA	seq-new-rs48553	C06	24666940	10.8284	3.0596e-05	4.51434	0.07704	19.9515	1.1909e-05	1.65446	0.19951
PINGAN 2020 (20QH)	GLM+PCA	seq-new-rs43825	C06	22653417	21.3122	6.169e-06	5.20979	0.07564	21.3122	6.169e-06	NaN	NaN
PINGAN 2020 (20QH)	GLM+PCA	Bn-scaff_15818_1-p2380349	C06	21784021	11.9557	1.1041e-05	4.95699	0.08691	19.2485	1.6957e-05	4.4001	0.03695
YANGLOU 2020 (20YL)	GLM+Q	seq-new-rs28170	C07	19782297	12.1648	8.2733e-06	5.08232	0.0738	5.10495	0.02456	18.9245	1.8587e-05
YANGLOU 2020 (20YL)	GLM+PCA	seq-new-rs28170	C07	19782297	12.395	6.706e-06	5.17354	0.07509	4.65419	0.03176	19.8463	1.1834e-05
YANGLOU 2021 (21YL)	MLM+Q	Bn-scaff_19899_1-p12334	C09	41095875	17.1465	4.6605e-05	4.33157	0.06416	NaN	NaN	NaN	NaN
YANGLOU 2021 (21YL)	MLM+PCA	Bn-scaff_19899_1-p12334	C09	41095875	17.7221	3.5166e-05	4.45388	0.06721	NaN	NaN	NaN	NaN
YANGLOU 2021 (21YL)	GLM+Q	Bn-scaff_19899_1-p12334	C09	41095875	17.7073	3.5341e-05	4.45172	0.06195	17.7073	3.5341e-05	NaN	NaN
YANGLOU 2021 (21YL)	GLM+PCA	Bn-scaff_19899_1-p12334	C09	41095875	18.8203	2.0518e-05	4.68786	0.06622	18.8203	2.0518e-05	NaN	NaN

## Sheet: Table S4 (revised)
Table S4. The quantitative analysis of phytohormones content (ng/g) in two pools with three repeats.
Phytohormone	Replication	More-ovule lines	Less-ovule lines	P-Value (t.test)
Abscisic Acid (ABA)	R1	32.8841	45.1955	0.0086 (**)
	R2	34.9833	48.2369
	R3	37.8633	53.6982
	Mean	35.24±2.50	49.04±4.31
Benzyl Adenine (BA)	R1	261.757	176.129	0.0081 (**)
	R2	245.135	208.392
	R3	259.764	159.988
	Mean	255.55±9.08	181.50±24.65
Gibberellic Acid (GA4)	R1	307.512	173.181	0.0497 (*)
	R2	218.438	203.021
	R3	261.439	184.601
	Mean	262.46±44.55	186.93±15.06
Indole-3-Acetic Acid (IAA)	R1	118.516	176.478	0.0009 (***)
	R2	105.556	171.435
	R3	127.567	175.223
	Mean	117.21±11.06	174.38±2.63
Indole-3-Butyric Acid (IBA)	R1	128.463	121.811	0.3722 (ns)
	R2	127.886	181.708
	R3	144.249	151.6
	Mean	133.53±9.29	151.71±29.95
Jasmonic Acid (JA)	R1	35.5855	19.0567	0.0344 (*)
	R2	27.0514	14.6705
	R3	23.0506	13.5959
	Mean	28.56±6.40	15.77±2.89
Salicylic Acid (SA)	R1	39.8363	34.3897	0.906 (ns)
	R2	32.6027	45.0523
	R3	42.7413	37.3763
	Mean	38.39±5.22	38.94±5.50
R1, R2 and R3 represent the three repeats.

## Sheet: Table S5 (revised)
Table S5. The statistical summary of RNA-seq data in two pools (M and L lines) with three repeats.
Sample_ID	Total Reads	Mapped Reads	Uniq Mapped Reads	Multiple Map Reads	RawReads	RawBases	CleanReads	CleanBases	Q30	GC
L1	47044124	40,220,849 (85.50%)	36,487,238 (77.56%)	3,733,611 (7.94%)	48.00M	7.20G	47.04M	6.42G	0.9043	0.4566
L2	46290324	41,222,711 (89.05%)	37,622,783 (81.28%)	3,599,928 (7.78%)	47.22M	7.08G	46.29M	6.32G	0.9022	0.4581
L3	49948150	45,382,424 (90.86%)	41,643,093 (83.37%)	3,739,331 (7.49%)	51.06M	7.66G	49.95M	6.85G	0.8907	0.4585
M1	50408342	46,789,580 (92.82%)	43,082,191 (85.47%)	3,707,389 (7.35%)	51.44M	7.72G	50.41M	6.94G	0.8982	0.4626
M2	47354704	43,702,255 (92.29%)	40,455,200 (85.43%)	3,247,055 (6.86%)	48.39M	7.26G	47.35M	6.50G	0.8959	0.4538
M3	50540778	45,238,885 (89.51%)	41,346,341 (81.81%)	3,892,544 (7.70%)	51.57M	7.74G	50.54M	6.94G	0.9006	0.46
	M1, M2, and M3 represent the three samples of more ovule number;
	L1, L2, and L3 represent the three samples of less ovule number;
	Q30: the percentage of bases with a Phred value greater than 30;
	GC %: the number of bases G and C as a percentage of the total number of bases.

## Sheet: Table S6
Table S6. Functional classifications of 4449 DEGs using Classification Super Viewer.
Normed to Freq. in arabidopsis set (± bootstrap StdDev, p-value)
	0.15	0.021	7.071e-103	DNA (Input set freq.: 0.01; 0.09)
	1.52	0.057	1.127e-25	RNA (Input set freq.: 0.13; 0.09)
	3.29	0.346	3.526e-23	PS (Input set freq.: 0.02; 0)
	0.83	0.018	8.087e-18	not assigned (Input set freq.: 0.29; 0.35)
	1.9	0.173	2.469e-10	lipid metabolism (Input set freq.: 0.02; 0.01)
	1.47	0.111	2.27e-08	transport (Input set freq.: 0.04; 0.03)
	1.51	0.131	1.54e-07	development (Input set freq.: 0.03; 0.02)
	1.32	0.076	7.122e-07	misc (Input set freq.: 0.06; 0.04)
	1.51	0.164	7.314e-06	cell wall (Input set freq.: 0.02; 0.01)
	2.04	0.356	1.214e-05	mitochondrial electron transport / ATP synthesis (Input set freq.: 0; 0)
	1.56	0.165	1.244e-05	secondary metabolism (Input set freq.: 0.02; 0.01)
	0.86	0.038	2.29e-05	protein (Input set freq.: 0.12; 0.14)
	2.43	0.519	2.382e-05	Co-factor and vitamine metabolism (Input set freq.: 0; 0)
	2.28	0.439	0.0001378	glycolysis (Input set freq.: 0; 0)
	1.93	0.332	0.0002413	minor CHO metabolism (Input set freq.: 0; 0)
	1.23	0.082	0.0002523	signalling (Input set freq.: 0.05; 0.04)
	3.3	1.011	0.0003361	N-metabolism (Input set freq.: 0; 0)
	1.58	0.227	0.0003796	amino acid metabolism (Input set freq.: 0.01; 0)
	4.29	1.779	0.0004195	fermentation (Input set freq.: 0; 0)
	1.55	0.252	0.001728	redox (Input set freq.: 0; 0)
	1.95	0.465	0.002238	TCA / org transformation (Input set freq.: 0; 0)
	0.84	0.078	0.004747	stress (Input set freq.: 0.03; 0.03)
	3.21	1.359	0.005801	polyamine metabolism (Input set freq.: 0; 0)
	1.17	0.119	0.0074	cell (Input set freq.: 0.02; 0.02)
	3.3	1.582	0.01	gluconeogenesis / glyoxylate cycle (Input set freq.: 0; 0)
	1.61	0.339	0.011	major CHO metabolism (Input set freq.: 0; 0)
	1.17	0.127	0.018	hormone metabolism (Input set freq.: 0.01; 0.01)
	2.14	0.816	0.026	Biodegradation of Xenobiotics (Input set freq.: 0; 0)
	2.64	1.304	0.043	S-assimilation (Input set freq.: 0; 0)
	1.44	0.418	0.044	metal handling (Input set freq.: 0; 0)
	1.09	0.213	0.08	nucleotide metabolism (Input set freq.: 0; 0)
	1.66	0.639	0.083	OPP (Input set freq.: 0; 0)
	1.07	0.414	0.169	tetrapyrrole synthesis (Input set freq.: 0; 0)
	1.07	0.531	0.185	C1-metabolism (Input set freq.: 0; 0)
Absolute values (± bootstrap StdDev, p-value)
	57	7.9	7.071e-103	DNA (nr. in set: 3122)
	540	19.9	1.127e-25	RNA (nr. in set: 3046)
	79	8.2	3.526e-23	PS (nr. in set: 206)
	1143	26.3	8.087e-18	not assigned (nr. in set: 11802)
	95	8.6	2.469e-10	lipid metabolism (nr. in set: 429)
	176	13.4	2.27e-08	transport (nr. in set: 1021)
	139	11.9	1.54e-07	development (nr. in set: 788)
	245	14.2	7.122e-07	misc (nr. in set: 1589)
	97	10.5	7.314e-06	cell wall (nr. in set: 548)
	36	6.2	1.214e-05	mitochondrial electron transport / ATP synthesis (nr. in set: 151)
	81	8.5	1.244e-05	secondary metabolism (nr. in set: 444)
	489	21.5	2.29e-05	protein (nr. in set: 4838)
	23	4.8	2.382e-05	Co-factor and vitamine metabolism (nr. in set: 81)
	21	4	0.0001378	glycolysis (nr. in set: 79)
	28	4.7	0.0002413	minor CHO metabolism (nr. in set: 124)
	196	13.1	0.0002523	signalling (nr. in set: 1363)
	10	3	0.0003361	N-metabolism (nr. in set: 26)
	48	6.9	0.0003796	amino acid metabolism (nr. in set: 260)
	7	2.9	0.0004195	fermentation (nr. in set: 14)
	38	6.2	0.001728	redox (nr. in set: 210)
	18	4.2	0.002238	TCA / org transformation (nr. in set: 79)
	121	11.1	0.004747	stress (nr. in set: 1228)
	6	2.5	0.005801	polyamine metabolism (nr. in set: 16)
	114	11.5	0.0074	cell (nr. in set: 830)
	5	2.3	0.01	gluconeogenesis / glyoxylate cycle (nr. in set: 13)
	19	3.9	0.011	major CHO metabolism (nr. in set: 101)
	74	8	0.018	hormone metabolism (nr. in set: 541)
	7	2.6	0.026	Biodegradation of Xenobiotics (nr. in set: 28)
	4	1.9	0.043	S-assimilation (nr. in set: 13)
	14	4	0.044	metal handling (nr. in set: 83)
	23	4.4	0.08	nucleotide metabolism (nr. in set: 180)
	6	2.3	0.083	OPP (nr. in set: 31)
	6	2.3	0.169	tetrapyrrole synthesis (nr. in set: 48)
	5	2.4	0.185	C1-metabolism (nr. in set: 40)

## Sheet: Table S7A
Table S7. The details of 4449 Differentially expressed genes (DEGs).
Gene ID	Chromosome	Start	End	A. thaliana ortholog	FoldChange	Log2 Fold Change	P-value	Regulation	Gene_symbol	Annotation	Functional classification
BnaA01g00020D	A01	1545	2182	AT4G40045	0.405936	-1.30068	0.000500662	Down	/	Unknown protein; Has 30201 Blast hits to 17322 proteins in 780 species: Archae - 12; Bacteria - 1396; Metazoa - 17338; Fungi - 3422; Plants - 5037; Viruses - 0; Other Eukaryotes - 2996 (source: NCBI BLink).//	[35.2.1001] not assigned.unknown
BnaA01g00050D	A01	14458	15585	AT4G40060	0.413045	-1.27563	5.70769e-11	Down	ATHB-16	homeobox protein 16/Encodes a homeodomain leucine zipper class I (HD-Zip I) protein./homeobox protein 16 (HB16); FUNCTIONS IN: sequence-specific DNA binding, transcription activator activity, sequence-specific DNA binding transcription factor activity; INVOLVED IN: in 6 processes; LOCATED IN: nucleus; EXPRESSED IN: 23 plant structures; EXPRESSED DURING: 13 growth stages; CONTAINS InterPro DOMAIN/…	[27.3.22] RNA.regulation of transcription.HB,Homeobox transcription factor family
BnaA01g00060D	A01	18165	19330	AT4G40080	0.03305	-4.9192	0.0242795	Down	At4g40080	ENTH/ANTH/VHS superfamily protein/ENTH/ANTH/VHS superfamily protein; FUNCTIONS IN: phospholipid binding, binding; INVOLVED IN: biological_process unknown; LOCATED IN: chloroplast; EXPRESSED IN: 9 plant structures; EXPRESSED DURING: 6 growth stages; CONTAINS InterPro DOMAIN/s: Epsin-like, N-terminal (InterPro:IPR013809), ANTH (InterPro:IPR011417), ENTH/VHS (InterPro:IPR008942); BEST Arabidopsis th…	[35.1.21] not assigned.no ontology.epsin N-terminal homology (ENTH) domain-containing protein
BnaA01g00130D	A01	40316	41044	AT4G38000	0.25847	-1.95193	0.00932845	Down	DOF4.7	DNA binding with one finger 4.7/DNA binding with one finger 4.7 (DOF4.7); CONTAINS InterPro DOMAIN/s: Zinc finger, Dof-type (InterPro:IPR003851); BEST Arabidopsis thaliana protein match is: DOF zinc finger protein 1 (TAIR:AT1G51700.1); Has 1084 Blast hits to 1079 proteins in 56 species: Archae - 0; Bacteria - 0; Metazoa - 0; Fungi - 0; Plants - 1079; Viruses - 0; Other Eukaryotes - 5 (source: NCB…	[27.3.8] RNA.regulation of transcription.C2C2(Zn) DOF zinc finger family
BnaA01g00170D	A01	61538	64283	AT4G37930	0.4854	-1.04275	0.000500006	Down	SHM1	serine transhydroxymethyltransferase 1/Encodes a protein with mitochondrial serine hydroxymethyltransferase activity, which functions in the photorespiratory pathway, catalyzes the conversion of serine and tetrahydrofolate to glycine and 5,10-methylene tetrahydrofolate. Involved in controlling cell damage caused by abiotic stress, such as high light and salt and the hypersensitive defense respons…	[25.1] C1-metabolism.glycine hydroxymethyltransferase
BnaA01g00300D	A01	165566	167300	AT4G37740	0.414695	-1.26988	1.11631e-08	Down	GRF2	growth-regulating factor 2/Growth regulating factor encoding transcription activator. One of the nine members of a GRF gene family, containing nuclear targeting domain. Mutants result in smaller leaves indicating the role of the gene in leaf development. Expressed in root, shoot and flower/growth-regulating factor 2 (GRF2); CONTAINS InterPro DOMAIN/s: Glutamine-Leucine-Glutamine, QLQ (InterPro:IP…	[27.3.50] RNA.regulation of transcription.General Transcription
BnaA01g00390D	A01	214859	216906	AT4G37550	0.435061	-1.20071	0.000600887	Down	SPAC869.04	Acetamidase/Formamidase family protein/Acetamidase/Formamidase family protein; FUNCTIONS IN: formamidase activity, hydrolase activity, acting on carbon-nitrogen (but not peptide) bonds, in linear amides; INVOLVED IN: metabolic process; LOCATED IN: vacuole; EXPRESSED IN: 23 plant structures; EXPRESSED DURING: 13 growth stages; CONTAINS InterPro DOMAIN/s: Acetamidase/Formamidase (InterPro:IPR004304…	[26.1] misc.misc2
BnaA01g00850D	A01	485331	487863	AT4G37080	2.16538	1.11462	0.000108071	Up	/	Protein of unknown function, DUF547/Protein of unknown function, DUF547; FUNCTIONS IN: molecular_function unknown; INVOLVED IN: biological_process unknown; LOCATED IN: cellular_component unknown; EXPRESSED IN: 22 plant structures; EXPRESSED DURING: 13 growth stages; CONTAINS InterPro DOMAIN/s: Protein of unknown function DUF547 (InterPro:IPR006869); BEST Arabidopsis thaliana protein match is: Pro…	[35.2.1001] not assigned.unknown
BnaA01g01000D	A01	553907	556207	AT4G36850	4.61609	2.20667	0.000251629	Up	RTC2	PQ-loop repeat family protein / transmembrane family protein/PQ-loop repeat family protein / transmembrane family protein; CONTAINS InterPro DOMAIN/s: Cystinosin/ERS1p repeat (InterPro:IPR006603); BEST Arabidopsis thaliana protein match is: PQ-loop repeat family protein / transmembrane family protein (TAIR:AT2G41050.1); Has 883 Blast hits to 635 proteins in 156 species: Archae - 0; Bacteria - 0; …	[35.1.1023] not assigned.no ontology
BnaA01g01030D	A01	563743	565707	AT4G36790	2.37616	1.24863	0.00790056	Up	/	Major facilitator superfamily protein/Major facilitator superfamily protein; FUNCTIONS IN: carbohydrate transmembrane transporter activity, sugar:hydrogen symporter activity; INVOLVED IN: transmembrane transport; LOCATED IN: membrane; EXPRESSED IN: 18 plant structures; EXPRESSED DURING: 12 growth stages; CONTAINS InterPro DOMAIN/s: Major facilitator superfamily (InterPro:IPR020846), Major facilit…	[34.99] transport.misc
BnaA01g01080D	A01	578372	579812	AT4G36750	0.327712	-1.6095	0.0399619	Down	At4g36750	Quinone reductase family protein/Quinone reductase family protein; FUNCTIONS IN: oxidoreductase activity, FMN binding; INVOLVED IN: negative regulation of transcription; LOCATED IN: plasma membrane; EXPRESSED IN: 24 plant structures; EXPRESSED DURING: 13 growth stages; CONTAINS InterPro DOMAIN/s: Flavoprotein WrbA (InterPro:IPR010089), Flavodoxin/nitric oxide synthase (InterPro:IPR008254); BEST A…	[11.8] lipid metabolism.'exotics'(steroids, squalene etc)
BnaA01g01090D	A01	589402	591176	AT4G36740	40.6104	5.34378	0.00663861	Up	ATHB-40	homeobox protein 40/Encodes a homeodomain leucine zipper class I (HD-Zip I) protein./homeobox protein 40 (HB40); FUNCTIONS IN: DNA binding, sequence-specific DNA binding transcription factor activity; INVOLVED IN: response to auxin stimulus, regulation of transcription, DNA-dependent; LOCATED IN: nucleus; EXPRESSED IN: ovule, fruit, root, flower; CONTAINS InterPro DOMAIN/s: Homeobox, conserved si…	[27.3.22] RNA.regulation of transcription.HB,Homeobox transcription factor family
BnaA01g01240D	A01	643127	644589	AT4G36470	2.08076	1.05711	5.84791e-05	Up	SAMT	S-adenosyl-L-methionine-dependent methyltransferases superfamily protein/S-adenosyl-L-methionine-dependent methyltransferases superfamily protein; CONTAINS InterPro DOMAIN/s: SAM dependent carboxyl methyltransferase (InterPro:IPR005299); BEST Arabidopsis thaliana protein match is: S-adenosyl-L-methionine-dependent methyltransferases superfamily protein (TAIR:AT3G11480.1); Has 909 Blast hits to 89…	[17.8.1001] hormone metabolism.salicylic acid.synthesis-degradation
BnaA01g01420D	A01	754671	757015	AT4G36195	2.39007	1.25705	2.02437e-10	Up	EDA2	Serine carboxypeptidase S28 family protein/Serine carboxypeptidase S28 family protein; FUNCTIONS IN: serine-type peptidase activity; INVOLVED IN: proteolysis; EXPRESSED IN: guard cell; CONTAINS InterPro DOMAIN/s: Peptidase S28 (InterPro:IPR008758); BEST Arabidopsis thaliana protein match is: Serine carboxypeptidase S28 family protein (TAIR:AT4G36190.1)./	[29.5.5] protein.degradation.serine protease
BnaA01g01600D	A01	848384	849767	AT4G35970	6.46878	2.69349	2.58237e-05	Up	APX5	ascorbate peroxidase 5/Encodes a microsomal ascorbate peroxidase APX5. Ascorbate peroxidases are enzymes that scavenge hydrogen peroxide in plant cells. Eight types of APX have been described for Arabidopsis: three cytosolic (APX1, APX2, APX6), two chloroplastic types (stromal sAPX, thylakoid tAPX), and three microsomal (APX3, APX4, APX5) isoforms./ascorbate peroxidase 5 (APX5); FUNCTIONS IN: L-a…	[21.2.1] redox.ascorbate and glutathione.ascorbate
BnaA01g01750D	A01	912823	924158	AT4G35800	5.20194	2.37905	1.58032e-05	Up	NRPB1	RNA polymerase II large subunit/Encodes the unique largest subunit of nuclear DNA-dependent RNA polymerase II; the ortholog of budding yeast RPB1 and a homolog of the E. coli RNA polymerase beta prime subunit./RNA polymerase II large subunit (NRPB1); FUNCTIONS IN: DNA-directed RNA polymerase activity, DNA binding; INVOLVED IN: transcription, transcription from RNA polymerase II promoter; LOCATED …	[27.2] RNA.transcription
BnaA01g01750D	A01	912823	924158	AT4G35800	2.10494	1.07378	3.8562e-07	Up	NRPB1	RNA polymerase II large subunit/Encodes the unique largest subunit of nuclear DNA-dependent RNA polymerase II; the ortholog of budding yeast RPB1 and a homolog of the E. coli RNA polymerase beta prime subunit./RNA polymerase II large subunit (NRPB1); FUNCTIONS IN: DNA-directed RNA polymerase activity, DNA binding; INVOLVED IN: transcription, transcription from RNA polymerase II promoter; LOCATED …	[27.2] RNA.transcription
BnaA01g02870D	A01	1405935	1407329	AT4G34250	0.0336611	-4.89278	0.0274864	Down	KCS16	3-ketoacyl-CoA synthase 16/Encodes KCS16, a member of the 3-ketoacyl-CoA synthase family involved in the biosynthesis of VLCFA (very long chain fatty acids)./3-ketoacyl-CoA synthase 16 (KCS16); FUNCTIONS IN: transferase activity, transferring acyl groups other than amino-acyl groups, catalytic activity, acyltransferase activity; INVOLVED IN: fatty acid elongation, response to light stimulus, very…	[11.1.11] lipid metabolism.FA synthesis and FA elongation.fatty acid elongase
BnaA01g03010D	A01	1458455	1460076	AT4G34138	2.13666	1.09536	0.0251302	Up	UGT73B1	UDP-glucosyl transferase 73B1/UDP-glucosyl transferase 73B1 (UGT73B1); FUNCTIONS IN: quercetin 3-O-glucosyltransferase activity, UDP-glycosyltransferase activity, quercetin 7-O-glucosyltransferase activity, abscisic acid glucosyltransferase activity; INVOLVED IN: metabolic process; LOCATED IN: endomembrane system; EXPRESSED IN: 20 plant structures; EXPRESSED DURING: 10 growth stages; CONTAINS Int…	[26.2] misc.UDP glucosyl and glucoronyl transferases
BnaA01g03100D	A01	1500010	1500207	AT4G33960	0.418039	-1.25829	0.0369621	Down	/	unknown protein; FUNCTIONS IN: molecular_function unknown; INVOLVED IN: biological_process unknown; LOCATED IN: endomembrane system; EXPRESSED IN: 20 plant structures; EXPRESSED DURING: 10 growth stages; BEST Arabidopsis thaliana protein match is: unknown protein (TAIR:AT2G15830.1); Has 32 Blast hits to 32 proteins in 4 species: Archae - 0; Bacteria - 0; Metazoa - 0; Fungi - 0; Plants - 32; Virus…	[35.2.1001] not assigned.unknown
BnaA01g03390D	A01	1605389	1610244	AT4G33520	2.05528	1.03933	0.00245348	Up	PAA1	P-type ATP-ase 1/Encodes a putative metal-transporting P-type ATPase./P-type ATP-ase 1 (PAA1); FUNCTIONS IN: copper ion transmembrane transporter activity, ATPase activity, coupled to transmembrane movement of ions, phosphorylative mechanism; INVOLVED IN: photosynthetic electron transport chain; LOCATED IN: chloroplast, chloroplast envelope; EXPRESSED IN: 23 plant structures; EXPRESSED DURING: 13…	[34.12] transport.metal
BnaA01g03830D	A01	1775088	1775522	AT4G33040	0.435284	-1.19997	5.5263e-06	Down	GRXC6	Thioredoxin superfamily protein/Thioredoxin superfamily protein; FUNCTIONS IN: electron carrier activity, protein disulfide oxidoreductase activity; INVOLVED IN: cell redox homeostasis; LOCATED IN: cellular_component unknown; EXPRESSED IN: 23 plant structures; EXPRESSED DURING: 13 growth stages; CONTAINS InterPro DOMAIN/s: Glutaredoxin-like, plant II (InterPro:IPR011905), Thioredoxin fold (InterP…	[21.4] redox.glutaredoxins
BnaA01g04020D	A01	1842537	1849547	AT4G32920	2.57429	1.36418	0.000157346	Up	/	glycine-rich protein/glycine-rich protein; BEST Arabidopsis thaliana protein match is: unknown protein (TAIR:AT5G11700.1)./	[35.1.40] not assigned.no ontology.glycine rich proteins
BnaA01g04050D	A01	1858969	1860101	AT4G32890	0.361686	-1.46719	0.0284082	Down	GATA9	GATA transcription factor 9/Encodes a member of the GATA factor family of zinc finger transcription factors./GATA transcription factor 9 (GATA9); CONTAINS InterPro DOMAIN/s: Zinc finger, NHR/GATA-type (InterPro:IPR013088), Transcription factor, GATA, plant (InterPro:IPR016679), Zinc finger, GATA-type (InterPro:IPR000679); BEST Arabidopsis thaliana protein match is: GATA transcription factor 12 (T…	[27.3.9] RNA.regulation of transcription.C2C2(Zn) GATA transcription factor family
BnaA01g04320D	A01	1991278	1994501	AT4G32670	4.05183	2.01857	8.64822e-05	Up	SUD1	RING/FYVE/PHD zinc finger superfamily protein/RING/FYVE/PHD zinc finger superfamily protein; FUNCTIONS IN: zinc ion binding; EXPRESSED DURING: seedling growth; CONTAINS InterPro DOMAIN/s: Zinc finger, C3HC4 RING-type (InterPro:IPR018957), Zinc finger, RING-CH-type (InterPro:IPR011016); BEST Arabidopsis thaliana protein match is: RING/U-box superfamily protein (TAIR:AT4G34100.2); Has 2175 Blast hi…	[35.1.1023] not assigned.no ontology
BnaA01g04550D	A01	2125813	2128101	AT4G32460	2.94745	1.55947	0.00897766	Up	/	Protein of unknown function, DUF642/FUNCTIONS IN: molecular_function unknown; INVOLVED IN: biological_process unknown; LOCATED IN: plant-type cell wall; EXPRESSED IN: 24 plant structures; EXPRESSED DURING: 15 growth stages; CONTAINS InterPro DOMAIN/s: Protein of unknown function DUF642 (InterPro:IPR006946), Galactose-binding domain-like (InterPro:IPR008979); BEST Arabidopsis thaliana protein matc…	[35.2.1001] not assigned.unknown
BnaA01g04710D	A01	2199525	2200561	AT4G32280	0.142133	-2.81468	0.00589536	Down	IAA29	indole-3-acetic acid inducible 29/Auxin inducible protein./indole-3-acetic acid inducible 29 (IAA29); FUNCTIONS IN: sequence-specific DNA binding transcription factor activity; INVOLVED IN: response to auxin stimulus, response to cyclopentenone, response to red light, response to far red light; LOCATED IN: nucleus; EXPRESSED IN: 7 plant structures; EXPRESSED DURING: 6 growth stages; CONTAINS Inte…	[27.3.40] RNA.regulation of transcription.Aux/IAA family
BnaA01g05300D	A01	2494936	2499444	AT4G39080	2.647	1.40436	0.0367924	Up	VHA-a3	vacuolar proton ATPase A3/Vacuolar proton ATPase subunit VHA-a isoform 3. Localized in the tonoplast./vacuolar proton ATPase A3 (VHA-A3); FUNCTIONS IN: ATPase activity, hydrogen-translocating pyrophosphatase activity; INVOLVED IN: cellular response to nutrient levels, ATP synthesis coupled proton transport; LOCATED IN: in 7 components; EXPRESSED IN: 26 plant structures; EXPRESSED DURING: 16 growt…	[34.1] transport.p- and v-ATPases
BnaA01g05550D	A01	2599682	2600741	AT4G39560	2.13616	1.09502	0.0285905	Up	At4g39550	Galactose oxidase/kelch repeat superfamily protein/Galactose oxidase/kelch repeat superfamily protein; CONTAINS InterPro DOMAIN/s: F-box domain, cyclin-like (InterPro:IPR001810), Galactose oxidase/kelch, beta-propeller (InterPro:IPR011043), Kelch repeat type 1 (InterPro:IPR006652), Kelch-type beta propeller (InterPro:IPR015915); BEST Arabidopsis thaliana protein match is: Galactose oxidase/kelch …	[29.5.11.4.3.2] protein.degradation.ubiquitin.E3.SCF.FBOX
BnaA01g05740D	A01	2668419	2669766	AT4G39740	3.08616	1.62581	0.00833755	Up	HCC2	Thioredoxin superfamily protein/Encodes HCC2, one of the two Arabidopsis genes (HCC1 and HCC2) resulting from a duplication with homology to the SCO proteins involved in copper insertion during cytochrome c oxidase (COX) assembly in other organisms. HCC2, which lacks the cysteines and histidine putatively involved in copper binding, functions in copper sensing and redox homeostasis./Thioredoxin s…	[9.7] mitochondrial electron transport / ATP synthesis.cytochrome c oxidase
BnaA01g06050D	A01	2801051	2803560	AT4G31100	0.0303237	-5.04341	0.0162452	Down	WAKL18	wall-associated kinase, putative/wall-associated kinase, putative; FUNCTIONS IN: kinase activity; INVOLVED IN: protein amino acid phosphorylation; LOCATED IN: plasma membrane; EXPRESSED IN: hypocotyl, root; CONTAINS InterPro DOMAIN/s: Wall-associated kinase (InterPro:IPR013695), EGF-like calcium-binding, conserved site (InterPro:IPR018097), Protein kinase, catalytic domain (InterPro:IPR000719), E…	[30.2.25] signalling.receptor kinases.wall associated kinase
BnaA01g06150D	A01	2835025	2836207	AT2G24280	2.04252	1.03035	0.0238467	Up	EDA2	alpha/beta-Hydrolases superfamily protein/alpha/beta-Hydrolases superfamily protein; FUNCTIONS IN: serine-type peptidase activity, serine-type carboxypeptidase activity; INVOLVED IN: proteolysis; LOCATED IN: endomembrane system, lysosome; EXPRESSED IN: 22 plant structures; EXPRESSED DURING: 13 growth stages; CONTAINS InterPro DOMAIN/s: Peptidase S28 (InterPro:IPR008758); BEST Arabidopsis thaliana…	[29.5] protein.degradation
BnaA01g06170D	A01	2841542	2843805	AT4G30980	0.263385	-1.92476	4.02861e-05	Down	BHLH69	LJRHL1-like 2/Encodes a basic helix-loop-helix (bHLH) protein that regulates root hair development. One of the three Arabidopsis homologs of the Lotus japonicus ROOTHAIRLESS1 (LjRHL1) gene: At2g24260 (AtLRL1), At4g30980 (AtLRL2), and At5g58010 (AtLRL3)./LJRHL1-like 2 (LRL2); FUNCTIONS IN: DNA binding, sequence-specific DNA binding transcription factor activity; INVOLVED IN: root hair cell develop…	[27.3.6] RNA.regulation of transcription.bHLH,Basic Helix-Loop-Helix family
BnaA01g06170D	A01	2841542	2843805	AT4G30980	0.196037	-2.3508	0.0486445	Down	BHLH69	LJRHL1-like 2/Encodes a basic helix-loop-helix (bHLH) protein that regulates root hair development. One of the three Arabidopsis homologs of the Lotus japonicus ROOTHAIRLESS1 (LjRHL1) gene: At2g24260 (AtLRL1), At4g30980 (AtLRL2), and At5g58010 (AtLRL3)./LJRHL1-like 2 (LRL2); FUNCTIONS IN: DNA binding, sequence-specific DNA binding transcription factor activity; INVOLVED IN: root hair cell develop…	[27.3.6] RNA.regulation of transcription.bHLH,Basic Helix-Loop-Helix family
BnaA01g06340D	A01	2923321	2927043	AT4G30790	5.25582	2.39392	0.0204348	Up	ATG11	INVOLVED IN: autophagy; EXPRESSED IN: 24 plant structures; EXPRESSED DURING: 15 growth stages; CONTAINS InterPro DOMAIN/s: Autophagy-related protein 17 (InterPro:IPR007240), Autophagy-related protein 11 (InterPro:IPR019460); Has 8793 Blast hits to 6268 proteins in 570 species: Archae - 89; Bacteria - 657; Metazoa - 4844; Fungi - 808; Plants - 441; Viruses - 15; Other Eukaryotes - 1939 (source: NC…	[35.2.1001] not assigned.unknown
BnaA01g06380D	A01	2942399	2944803	AT2G24050	2.50405	1.32426	0.0382979	Up	EIF(ISO)4G2	MIF4G domain-containing protein / MA3 domain-containing protein/Encodes a putative eukaryotic translation initiation factor./eukaryotic translation Initiation Factor isoform 4G2 (eIFiso4G2); FUNCTIONS IN: RNA binding, binding; INVOLVED IN: translation, RNA metabolic process; EXPRESSED IN: 22 plant structures; EXPRESSED DURING: 13 growth stages; CONTAINS InterPro DOMAIN/s: Initiation factor eIF-4 …	[29.2.3] protein.synthesis.initiation
BnaA01g06470D	A01	2993151	2994158	/	2.42219	1.27631	0.0231153	Up	HTT1	/
BnaA01g06470D	A01	2993151	2994158	/	0.375897	-1.41159	0.00252499	Down	HTT1	/
BnaA01g06540D	A01	3029737	3030966	AT4G30530	0.336243	-1.57243	3.09655e-05	Down	GGP1	Class I glutamine amidotransferase-like superfamily protein/Encodes a gamma-glutamyl peptidase, outside the GGT family, that can hydrolyze gamma-glutamyl peptide bonds./Class I glutamine amidotransferase-like superfamily protein; FUNCTIONS IN: catalytic activity; LOCATED IN: endomembrane system; EXPRESSED IN: 23 plant structures; EXPRESSED DURING: 14 growth stages; CONTAINS InterPro DOMAIN/s: Glu…	[23.1.99] nucleotide metabolism.synthesis.unspecified
BnaA01g07840D	A01	3711746	3713956	AT4G26870	3.10032	1.63242	0.0213938	Up	At4g26870	Class II aminoacyl-tRNA and biotin synthetases superfamily protein/Class II aminoacyl-tRNA and biotin synthetases superfamily protein; FUNCTIONS IN: aspartate-tRNA ligase activity, nucleotide binding, aminoacyl-tRNA ligase activity, nucleic acid binding, ATP binding; INVOLVED IN: response to cadmium ion, tRNA aminoacylation for protein translation; LOCATED IN: cytoplasm; EXPRESSED IN: 24 plant st…	[29.1.12] protein.aa activation.aspartate-tRNA ligase
BnaA01g07870D	A01	3723944	3726913	/	0.44903	-1.15512	3.93036e-16	Down	SPH74	/
BnaA01g08510D	A01	4073385	4075401	AT4G17615	0.0642052	-3.96117	0.0147441	Down	CBL1	calcineurin B-like protein 1/Member of AtCBL (Calcineurin B-like Calcium Sensor Proteins) family. Protein level is increased upon high salt, mannitol, and cold stresses. CBL1 interacts with CIPK23 and recruits the kinase to the plasma membrane where the substrate(s) of CIPK23 may reside. CBL1 localization is regulated by protein modification including myristolation and acylation./calcineurin B-li…	[30.3] signalling.calcium
BnaA01g08550D	A01	4085443	4086083	AT4G17670	0.202451	-2.30435	5.26917e-06	Down	FLZ2	Protein of unknown function (DUF581)/Protein of unknown function (DUF581); CONTAINS InterPro DOMAIN/s: Protein of unknown function DUF581 (InterPro:IPR007650); BEST Arabidopsis thaliana protein match is: Protein of unknown function (DUF581) (TAIR:AT5G47060.1); Has 30201 Blast hits to 17322 proteins in 780 species: Archae - 12; Bacteria - 1396; Metazoa - 17338; Fungi - 3422; Plants - 5037; Viruses…	[33.99] development.unspecified
BnaA01g08560D	A01	4101245	4102917	/	0.372435	-1.42494	0.00168935	Down	/	/
BnaA01g08560D	A01	4101245	4102917	/	2.20655	1.1418	0.0198219	Up	/	/
BnaA01g09060D	A01	4417755	4420751	AT4G18290	0.108953	-3.19822	4.03759e-05	Down	KAT2	potassium channel in Arabidopsis thaliana 2/Encodes KAT2, a member of the Shaker family potassium ion (K+) channel. Critical to stomatal opening induced by blue light. Critical to circadian rhythm of stomatal opening. Involved in plant development in response to high light intensity. Under high light intensity, the mutant plant produced less biomass compared to the wild type. The Shaker family K+…	[34.15] transport.potassium
BnaA01g09280D	A01	4526055	4534040	AT5G05490	2.07496	1.05308	0.0180015	Up	SYN1	Rad21/Rec8-like family protein/Encodes a RAD21-like gene essential for meiosis. Encodes a 617 a.a. protein that is slightly shorter in the N-terminus than SYN1 BP2./SYNAPTIC 1 (SYN1); CONTAINS InterPro DOMAIN/s: Rad21/Rec8 like protein, C-terminal (InterPro:IPR006909), Rad21/Rec8 like protein, N-terminal (InterPro:IPR006910); BEST Arabidopsis thaliana protein match is: sister chromatid cohesion 1…	[31.2] cell.division
BnaA01g10310D	A01	5147581	5150818	AT4G19960	38.6296	5.27164	0.0386287	Up	POT9	K+ uptake permease 9/Encodes a potassium ion transmembrane transporter. Also mediates cesium uptake when expressed in E. coli./K+ uptake permease 9 (KUP9); FUNCTIONS IN: potassium ion transmembrane transporter activity; INVOLVED IN: potassium ion transport; LOCATED IN: membrane; EXPRESSED IN: 23 plant structures; EXPRESSED DURING: 11 growth stages; CONTAINS InterPro DOMAIN/s: Potassium uptake pro…	[34.15] transport.potassium
BnaA01g10380D	A01	5181170	5182686	AT4G20040	0.478575	-1.06318	0.0353182	Down	QRT3	Pectin lyase-like superfamily protein/Pectin lyase-like superfamily protein; FUNCTIONS IN: molecular_function unknown; INVOLVED IN: biological_process unknown; LOCATED IN: endomembrane system; CONTAINS InterPro DOMAIN/s: Pectin lyase fold/virulence factor (InterPro:IPR011050), Parallel beta-helix repeat (InterPro:IPR006626); BEST Arabidopsis thaliana protein match is: Pectin lyase-like superfamil…	[35.2.1001] not assigned.unknown
BnaA01g10980D	A01	5474594	5478875	AT4G21070	0.0249038	-5.32749	0.0073829	Down	/	breast cancer susceptibility1/Encodes AtBRCA1, an ortholog of the human breast cancer susceptibility gene 1. Contains one N-terminal RING finger, two C-terminal BRCT and the p300/CBP interacting domain. Strongly induced by gamma rays, consistent with a putative role in DNA repair and in cell cycle control./breast cancer susceptibility1 (BRCA1); FUNCTIONS IN: ubiquitin-protein ligase activity; INV…	[29.5.11.4.2] protein.degradation.ubiquitin.E3.RING
BnaA01g11220D	A01	5588196	5591878	AT4G21380	0.47103	-1.08611	0.0175108	Down	SD18	receptor kinase 3/encodes a putative receptor-like serine/threonine protein kinases that is similar to Brassica self-incompatibility (S) locus. Expressed in root. Shoot expression limited to limited to the root-hypocotyl transition zone and at the base of lateral roots as well as in axillary buds, and pedicels./receptor kinase 3 (RK3); FUNCTIONS IN: transmembrane receptor protein serine/threonine…	[30.2.24] signalling.receptor kinases.S-locus glycoprotein like
BnaA01g11300D	A01	5629087	5631627	AT1G20470	0.291056	-1.78063	0.0104771	Down	/	SAUR-like auxin-responsive protein family /SAUR-like auxin-responsive protein family ; CONTAINS InterPro DOMAIN/s: Auxin responsive SAUR protein (InterPro:IPR003676); BEST Arabidopsis thaliana protein match is: SAUR-like auxin-responsive protein family (TAIR:AT1G76190.1); Has 1315 Blast hits to 1299 proteins in 26 species: Archae - 0; Bacteria - 0; Metazoa - 0; Fungi - 0; Plants - 1314; Viruses -…	[17.2.3] hormone metabolism.auxin.induced-regulated-responsive-activated
BnaA01g11410D	A01	5676563	5677744	AT1G31080	9.16788	3.19659	0.0395782	Up	At1g33020	F-box family protein/F-box family protein; FUNCTIONS IN: molecular_function unknown; INVOLVED IN: biological_process unknown; LOCATED IN: chloroplast; CONTAINS InterPro DOMAIN/s: F-box domain, cyclin-like (InterPro:IPR001810), F-box domain, Skp2-like (InterPro:IPR022364), F-box associated domain, type 3 (InterPro:IPR013187), F-box associated interaction domain (InterPro:IPR017451); BEST Arabidops…	[29.5.11.4.3.2] protein.degradation.ubiquitin.E3.SCF.FBOX
BnaA01g11670D	A01	5828612	5829138	AT4G21870	0.323334	-1.6289	0.00890906	Down	HSP15.4	HSP20-like chaperones superfamily protein/HSP20-like chaperones superfamily protein; CONTAINS InterPro DOMAIN/s: Heat shock protein Hsp20 (InterPro:IPR002068), HSP20-like chaperone (InterPro:IPR008978); BEST Arabidopsis thaliana protein match is: HSP20-like chaperones superfamily protein (TAIR:AT1G53540.1); Has 2331 Blast hits to 2331 proteins in 523 species: Archae - 47; Bacteria - 802; Metazoa …	[20.2.1] stress.abiotic.heat
BnaA01g11770D	A01	5879954	5880475	AT4G21930	30.3594	4.92407	0.0140127	Up	/	Protein of unknown function, DUF584/Protein of unknown function, DUF584; CONTAINS InterPro DOMAIN/s: Protein of unknown function DUF584 (InterPro:IPR007608); BEST Arabidopsis thaliana protein match is: Protein of unknown function, DUF584 (TAIR:AT1G61930.1); Has 321 Blast hits to 321 proteins in 21 species: Archae - 0; Bacteria - 0; Metazoa - 0; Fungi - 0; Plants - 321; Viruses - 0; Other Eukaryot…	[35.2.1001] not assigned.unknown
BnaA01g12400D	A01	6194844	6197261	AT4G22730	2.04454	1.03178	0.00936612	Up	At1g53420	Leucine-rich repeat protein kinase family protein/Leucine-rich repeat protein kinase family protein; FUNCTIONS IN: protein serine/threonine kinase activity, protein kinase activity, ATP binding; INVOLVED IN: transmembrane receptor protein tyrosine kinase signaling pathway, protein amino acid phosphorylation; LOCATED IN: plasma membrane; EXPRESSED IN: 20 plant structures; EXPRESSED DURING: 7 growt…	[30.2.4] signalling.receptor kinases.leucine rich repeat IV
BnaA01g13080D	A01	6559469	6561072	AT4G23470	0.462021	-1.11397	0.00113136	Down	/	PLAC8 family protein/PLAC8 family protein; CONTAINS InterPro DOMAIN/s: Protein of unknown function Cys-rich (InterPro:IPR006461); BEST Arabidopsis thaliana protein match is: PLAC8 family protein (TAIR:AT1G63830.3); Has 7925 Blast hits to 4553 proteins in 452 species: Archae - 4; Bacteria - 911; Metazoa - 2683; Fungi - 783; Plants - 1518; Viruses - 367; Other Eukaryotes - 1659 (source: NCBI BLink)…	[35.1.41] not assigned.no ontology.hydroxyproline rich proteins
BnaA01g13190D	A01	6628650	6630070	/	0.015499	-6.01168	0.000510391	Down	/	/
BnaA01g13240D	A01	6683308	6685789	AT4G23560	17.4801	4.12764	1.78552e-05	Up	At4g23560	glycosyl hydrolase 9B15/glycosyl hydrolase 9B15 (GH9B15); FUNCTIONS IN: hydrolase activity, hydrolyzing O-glycosyl compounds, catalytic activity; INVOLVED IN: carbohydrate metabolic process; LOCATED IN: endomembrane system; CONTAINS InterPro DOMAIN/s: Six-hairpin glycosidase (InterPro:IPR012341), Glycoside hydrolase, family 9, active site (InterPro:IPR018221), Six-hairpin glycosidase-like (InterP…	[10.6.1] cell wall.degradation.cellulases and beta -1,4-glucanases
BnaA01g14140D	A01	7188456	7191333	AT4G24790	2.75356	1.4613	1.11749e-08	Up	At4g24790	AAA-type ATPase family protein/AAA-type ATPase family protein; FUNCTIONS IN: DNA-directed DNA polymerase activity, DNA binding, ATP binding; INVOLVED IN: DNA replication; LOCATED IN: DNA polymerase III complex; EXPRESSED IN: 20 plant structures; EXPRESSED DURING: 9 growth stages; CONTAINS InterPro DOMAIN/s: ATPase, AAA-type, core (InterPro:IPR003959), DNA polymerase III, clamp loader complex, gam…	[28.1] DNA.synthesis/chromatin structure
BnaA01g14760D	A01	7462482	7464654	AT4G25520	54.377	5.76492	0.00249225	Up	SLK1	SEUSS-like 1/SEUSS-like 1 (SLK1); BEST Arabidopsis thaliana protein match is: SEUSS-like 3 (TAIR:AT4G25515.1); Has 30201 Blast hits to 17322 proteins in 780 species: Archae - 12; Bacteria - 1396; Metazoa - 17338; Fungi - 3422; Plants - 5037; Viruses - 0; Other Eukaryotes - 2996 (source: NCBI BLink)./	[27.3] RNA.regulation of transcription
BnaA01g15010D	A01	7632941	7633892	AT4G25830	0.353259	-1.5012	0.017227	Down	ARALYDRAFT_657503	Uncharacterised protein family (UPF0497)/Uncharacterised protein family (UPF0497); FUNCTIONS IN: molecular_function unknown; INVOLVED IN: biological_process unknown; LOCATED IN: endomembrane system; EXPRESSED IN: 22 plant structures; EXPRESSED DURING: 13 growth stages; CONTAINS InterPro DOMAIN/s: Uncharacterised protein family UPF0497, trans-membrane plant (InterPro:IPR006702), Uncharacterised pr…	[35.1.1023] not assigned.no ontology
BnaA01g15710D	A01	8053091	8055951	AT4G26590	3.47786	1.7982	8.90537e-05	Up	OPT5	oligopeptide transporter 5/oligopeptide transporter/oligopeptide transporter 5 (OPT5); CONTAINS InterPro DOMAIN/s: Tetrapeptide transporter, OPT1/isp4 (InterPro:IPR004648), Oligopeptide transporter OPT superfamily (InterPro:IPR004813); BEST Arabidopsis thaliana protein match is: oligopeptide transporter 1 (TAIR:AT5G55930.1); Has 1807 Blast hits to 1807 proteins in 277 species: Archae - 0; Bacteri…	[34.13] transport.peptides and oligopeptides
BnaA01g16070D	A01	8227678	8237211	AT4G27010	2.73925	1.45378	0.0211837	Up	/	INVOLVED IN: biological_process unknown; LOCATED IN: cellular_component unknown; EXPRESSED IN: 20 plant structures; EXPRESSED DURING: 10 growth stages; CONTAINS InterPro DOMAIN/s: Ribosome 60S biogenesis N-terminal (InterPro:IPR021714); BEST Arabidopsis thaliana protein match is: unknown protein (TAIR:AT1G72270.1); Has 312 Blast hits to 226 proteins in 103 species: Archae - 0; Bacteria - 2; Metaz…	[35.2.1001] not assigned.unknown
BnaA01g16250D	A01	8318843	8320078	AT5G41770	0.359203	-1.47713	0.00736771	Down	CLF1	crooked neck protein, putative / cell cycle protein, putative/crooked neck protein, putative / cell cycle protein, putative; FUNCTIONS IN: binding; INVOLVED IN: RNA processing; LOCATED IN: intracellular; EXPRESSED IN: 22 plant structures; EXPRESSED DURING: 13 growth stages; CONTAINS InterPro DOMAIN/s: Tetratricopeptide-like helical (InterPro:IPR011990), RNA-processing protein, HAT helix (InterPro…	[31.3] cell.cycle
BnaA01g16840D	A01	8810206	8811628	AT4G28040	2.97535	1.57306	0.0216934	Up	At4g28040	nodulin MtN21 /EamA-like transporter family protein/nodulin MtN21-like transporter family protein/nodulin MtN21 /EamA-like transporter family protein; LOCATED IN: endomembrane system, membrane; EXPRESSED IN: 6 plant structures; EXPRESSED DURING: 4 anthesis, petal differentiation and expansion stage; CONTAINS InterPro DOMAIN/s: Protein of unknown function DUF6, transmembrane (InterPro:IPR000620); …	[33.99] development.unspecified
BnaA01g17040D	A01	8916401	8916838	AT4G28290	0.0321643	-4.9584	0.0187032	Down	/	unknown protein; FUNCTIONS IN: molecular_function unknown; INVOLVED IN: biological_process unknown; LOCATED IN: chloroplast; EXPRESSED IN: 23 plant structures; EXPRESSED DURING: 15 growth stages; Has 45 Blast hits to 45 proteins in 11 species: Archae - 0; Bacteria - 0; Metazoa - 0; Fungi - 0; Plants - 45; Viruses - 0; Other Eukaryotes - 0 (source: NCBI BLink).//	[35.2.1001] not assigned.unknown
BnaA01g17290D	A01	9076220	9077222	/	42.5948	5.41261	0.0190615	Up	CYS4	/
BnaA01g17330D	A01	9128481	9129996	AT4G16470	2.41946	1.27468	0.00633986	Up	PCMP-E12	Tetratricopeptide repeat (TPR)-like superfamily protein/Tetratricopeptide repeat (TPR)-like superfamily protein; CONTAINS InterPro DOMAIN/s: Pentatricopeptide repeat (InterPro:IPR002885); BEST Arabidopsis thaliana protein match is: Pentatricopeptide repeat (PPR) superfamily protein (TAIR:AT1G11290.1); Has 33210 Blast hits to 13021 proteins in 214 species: Archae - 0; Bacteria - 0; Metazoa - 30; F…	[35.1.5] not assigned.no ontology.pentatricopeptide (PPR) repeat-containing protein
BnaA01g17440D	A01	9199424	9201594	AT4G16400	14.9494	3.90202	0.0381927	Up	/	unknown protein; BEST Arabidopsis thaliana protein match is: unknown protein (TAIR:AT3G13175.1); Has 30201 Blast hits to 17322 proteins in 780 species: Archae - 12; Bacteria - 1396; Metazoa - 17338; Fungi - 3422; Plants - 5037; Viruses - 0; Other Eukaryotes - 2996 (source: NCBI BLink).//	[35.2.1001] not assigned.unknown
BnaA01g17780D	A01	9429416	9430512	AT4G17270	2.84979	1.51085	8.63882e-08	Up	At4g17270	Mo25 family protein/Mo25 family protein; FUNCTIONS IN: binding; INVOLVED IN: biological_process unknown; LOCATED IN: plasma membrane; EXPRESSED IN: 22 plant structures; EXPRESSED DURING: 13 growth stages; CONTAINS InterPro DOMAIN/s: Mo25-like (InterPro:IPR013878), Armadillo-type fold (InterPro:IPR016024); BEST Arabidopsis thaliana protein match is: Mo25 family protein (TAIR:AT5G47540.1); Has 574 …	[35.1.1023] not assigned.no ontology
BnaA01g17820D	A01	9442122	9442622	AT5G61000	0.0103384	-6.59584	6.13711e-06	Down	RPA1D	Replication factor-A protein 1-related/RPA70D; FUNCTIONS IN: DNA binding, nucleic acid binding; INVOLVED IN: DNA replication; LOCATED IN: nucleus; EXPRESSED IN: 22 plant structures; EXPRESSED DURING: 13 growth stages; CONTAINS InterPro DOMAIN/s: Replication factor-a protein 1 Rpa1 (InterPro:IPR004591), Nucleic acid-binding, OB-fold-like (InterPro:IPR016027), Nucleic acid-binding, OB-fold (InterPr…	[27.1.2] RNA.processing.RNA helicase
BnaA01g17830D	A01	9442811	9443984	AT5G64070	0.0441555	-4.50126	1.37103e-07	Down	PI4KB1	phosphatidylinositol 4-OH kinase beta1/Encodes a phosphatidylinositol 4-OH kinase, PI-4Kbeta1. Arabidopsis contains 12 PI-4Ks in three separate families: PI-4Kalphs, PI-4kbeta, and PI-4Kgamma. PI-4Kbeta1 is 83% identical to PI-4kbeta2 encoded by At5g09350. Interacts with the RabA4b GTPase. Important for polarized root hair growth as the loss of this gene and its close relative PI-4kbeta2, leads t…	[30.4.2] signalling.phosphinositides.phosphatidylinositol 4-kinase
BnaA01g17830D	A01	9442811	9443984	AT5G64070	0.0269442	-5.21388	0.00892598	Down	PI4KB1	phosphatidylinositol 4-OH kinase beta1/Encodes a phosphatidylinositol 4-OH kinase, PI-4Kbeta1. Arabidopsis contains 12 PI-4Ks in three separate families: PI-4Kalphs, PI-4kbeta, and PI-4Kgamma. PI-4Kbeta1 is 83% identical to PI-4kbeta2 encoded by At5g09350. Interacts with the RabA4b GTPase. Important for polarized root hair growth as the loss of this gene and its close relative PI-4kbeta2, leads t…	[30.4.2] signalling.phosphinositides.phosphatidylinositol 4-kinase
BnaA01g18040D	A01	9538856	9541498	AT4G17000	0.415667	-1.2665	0.000199481	Down	/	unknown protein; Has 2862 Blast hits to 2331 proteins in 349 species: Archae - 6; Bacteria - 408; Metazoa - 833; Fungi - 223; Plants - 134; Viruses - 7; Other Eukaryotes - 1251 (source: NCBI BLink).//	[35.2.1001] not assigned.unknown
BnaA01g18800D	A01	10299556	10300686	AT5G07350	0.366335	-1.44876	0.000251772	Down	TSN1	TUDOR-SN protein 1/RNA binding protein with nuclease activity essential for stress response. Involved in mechanisms acting on mRNAs entering the secretory pathway. Functionally redundant with TSN2./TUDOR-SN protein 1 (Tudor1); CONTAINS InterPro DOMAIN/s: Staphylococcal nuclease (SNase-like) (InterPro:IPR006021), RNA-induced silencing complex, nuclease component Tudor-SN (InterPro:IPR016685), Stap…	[27.3.73] RNA.regulation of transcription.Zn-finger(CCHC)
BnaA01g18940D	A01	10393340	10394566	/	0.34253	-1.5457	0.00793846	Down	DOR	/
BnaA01g19360D	A01	10887534	10888165	AT3G51590	4.2913	2.10141	0.0126318	Up	LTP12	lipid transfer protein 12/Encodes a member of the lipid transfer protein family. Proteins of this family are generally small (~9 kD), basic, expressed abundantly and contain eight Cys residues. The proteins can bind fatty acids and acylCoA esters and can transfer several different phospholipids. They are localized to the cell wall. The LTP12 promoter is active exclusively in the tapetum during th…	[11.6] lipid metabolism.lipid transfer proteins etc
BnaA01g19640D	A01	11041031	11042509	AT3G51090	0.236307	-2.08126	0.0140856	Down	FMP32	Protein of unknown function (DUF1640)/Protein of unknown function (DUF1640); CONTAINS InterPro DOMAIN/s: Protein of unknown function DUF1640 (InterPro:IPR012439); BEST Arabidopsis thaliana protein match is: Protein of unknown function (DUF1640) (TAIR:AT2G16460.1); Has 506 Blast hits to 503 proteins in 168 species: Archae - 2; Bacteria - 7; Metazoa - 203; Fungi - 173; Plants - 82; Viruses - 2; Oth…	[35.2.1001] not assigned.unknown
BnaA01g19640D	A01	11041031	11042509	AT3G51090	0.0453531	-4.46266	0.00291835	Down	FMP32	Protein of unknown function (DUF1640)/Protein of unknown function (DUF1640); CONTAINS InterPro DOMAIN/s: Protein of unknown function DUF1640 (InterPro:IPR012439); BEST Arabidopsis thaliana protein match is: Protein of unknown function (DUF1640) (TAIR:AT2G16460.1); Has 506 Blast hits to 503 proteins in 168 species: Archae - 2; Bacteria - 7; Metazoa - 203; Fungi - 173; Plants - 82; Viruses - 2; Oth…	[35.2.1001] not assigned.unknown
BnaA01g19820D	A01	11339456	11340201	AT1G17160	29.5659	4.88586	0.0119437	Up	/	pfkB-like carbohydrate kinase family protein/pfkB-like carbohydrate kinase family protein; FUNCTIONS IN: kinase activity, ribokinase activity; INVOLVED IN: D-ribose metabolic process; LOCATED IN: chloroplast; EXPRESSED IN: 23 plant structures; EXPRESSED DURING: 13 growth stages; CONTAINS InterPro DOMAIN/s: Carbohydrate/purine kinase (InterPro:IPR011611), Ribokinase (InterPro:IPR002139), Carbohydr…	[3.5] minor CHO metabolism.others
BnaA01g20680D	A01	12534591	12537068	AT3G49160	2.51846	1.33254	0.0488084	Up	PKP4	pyruvate kinase family protein/Expression of the gene is downregulated in the presence of paraquat, an inducer of photoxidative stress./pyruvate kinase family protein; FUNCTIONS IN: pyruvate kinase activity, magnesium ion binding, potassium ion binding, catalytic activity; INVOLVED IN: glycolysis; LOCATED IN: cellular_component unknown; EXPRESSED IN: 24 plant structures; EXPRESSED DURING: 15 grow…	[4.1.14] glycolysis.cytosolic branch.pyruvate kinase (PK)
BnaA01g20750D	A01	12607591	12610250	AT3G49220	2.08447	1.05968	0.0463753	Up	PME34	Plant invertase/pectin methylesterase inhibitor superfamily/Plant invertase/pectin methylesterase inhibitor superfamily; FUNCTIONS IN: enzyme inhibitor activity, pectinesterase activity; INVOLVED IN: cell wall modification; LOCATED IN: cell wall, plant-type cell wall; EXPRESSED IN: 22 plant structures; EXPRESSED DURING: 13 growth stages; CONTAINS InterPro DOMAIN/s: Pectinesterase, active site (In…	[10.8.1] cell wall.pectin*esterases.PME
BnaA01g21090D	A01	12967921	12968587	AT3G50060	0.22692	-2.13974	0.000939113	Down	MYB77	myb domain protein 77/Encodes a member of the R2R3 transcription factor gene family. Expressed in response to potassium deprivation and auxin. Involved in lateral root development. Interacts with ARF7 and regulates the expression of some auxin responsive genes./myb domain protein 77 (MYB77); CONTAINS InterPro DOMAIN/s: SANT, DNA-binding (InterPro:IPR001005), Homeodomain-like (InterPro:IPR009057),…	[27.3.25] RNA.regulation of transcription.MYB domain transcription factor family
BnaA01g21210D	A01	13054229	13054921	AT3G50330	0.00922161	-6.76077	8.15839e-06	Down	HEC2	basic helix-loop-helix (bHLH) DNA-binding superfamily protein/HECATE 2 (HEC2); FUNCTIONS IN: DNA binding, sequence-specific DNA binding transcription factor activity; INVOLVED IN: ovary septum development, transmitting tissue development, carpel formation, regulation of transcription; LOCATED IN: nucleus; EXPRESSED IN: 6 plant structures; EXPRESSED DURING: flower development stages, gynoecium dev…	[27.3.6] RNA.regulation of transcription.bHLH,Basic Helix-Loop-Helix family
BnaA01g21340D	A01	13176858	13179030	AT3G50520	170.365	7.41249	1.62896e-07	Up	At3g50520	Phosphoglycerate mutase family protein/Phosphoglycerate mutase family protein; FUNCTIONS IN: catalytic activity; INVOLVED IN: metabolic process; LOCATED IN: cellular_component unknown; EXPRESSED IN: 22 plant structures; EXPRESSED DURING: 14 growth stages; CONTAINS InterPro DOMAIN/s: Histidine phosphatase superfamily, clade-1 (InterPro:IPR013078), Phosphoglycerate/bisphosphoglycerate mutase, activ…	[4.3.12] glycolysis.unclear/dually targeted.phosphoglycerate mutase
BnaA01g21620D	A01	13889486	13891168	AT1G58180	0.0778968	-3.68229	0.0242431	Down	BCA6	beta carbonic anhydrase 6/beta carbonic anhydrase 6 (BCA6); FUNCTIONS IN: carbonate dehydratase activity, zinc ion binding; INVOLVED IN: carbon utilization; LOCATED IN: mitochondrion; EXPRESSED IN: 23 plant structures; EXPRESSED DURING: 13 growth stages; CONTAINS InterPro DOMAIN/s: Carbonic anhydrase, prokaryotic-like, conserved site (InterPro:IPR015892), Carbonic anhydrase (InterPro:IPR001765); …	[8.3] TCA / org transformation.carbonic anhydrases
BnaA01g21680D	A01	14003680	14004272	/	15.3041	3.93585	0.0161514	Up	AGL3	/
BnaA01g22150D	A01	14514087	14516403	AT1G60060	2.37199	1.2461	3.93959e-13	Up	RSS3	Serine/threonine-protein kinase WNK (With No Lysine)-related/Serine/threonine-protein kinase WNK (With No Lysine)-related; BEST Arabidopsis thaliana protein match is: Serine/threonine-protein kinase WNK (With No Lysine)-related (TAIR:AT5G53900.2); Has 3565 Blast hits to 2565 proteins in 80 species: Archae - 0; Bacteria - 3; Metazoa - 15; Fungi - 88; Plants - 227; Viruses - 0; Other Eukaryotes - 3…	[35.2.1001] not assigned.unknown
BnaA01g22340D	A01	14680103	14685680	AT1G60500	0.465866	-1.10201	0.00778857	Down	DRP4C	Dynamin related protein 4C/Dynamin related protein 4C (DRP4C); FUNCTIONS IN: GTP binding, GTPase activity; INVOLVED IN: biological_process unknown; LOCATED IN: cellular_component unknown; EXPRESSED IN: egg cell; CONTAINS InterPro DOMAIN/s: Dynamin GTPase effector (InterPro:IPR003130), Dynamin, GTPase domain (InterPro:IPR001401), GTPase effector domain, GED (InterPro:IPR020850), Dynamin central re…	[26.17] misc.dynamin
BnaA01g22380D	A01	14755936	14756511	/	4.88876	2.28947	0.0280074	Up	/	/
BnaA01g22590D	A01	14926141	14927412	AT1G61340	0.40995	-1.28648	0.0163167	Down	At1g61340	F-box family protein/Encodes a F-box protein induced by various biotic or abiotic stress./F-box family protein; CONTAINS InterPro DOMAIN/s: F-box domain, cyclin-like (InterPro:IPR001810); BEST Arabidopsis thaliana protein match is: F-box family protein (TAIR:AT4G05010.1); Has 91 Blast hits to 91 proteins in 14 species: Archae - 0; Bacteria - 0; Metazoa - 0; Fungi - 0; Plants - 91; Viruses - 0; Ot…	[33.99] development.unspecified
BnaA01g22650D	A01	14957690	14958923	AT3G05930	0.356698	-1.48723	0.0203205	Down	GLP8	germin-like protein 8/germin-like protein (GLP8)/germin-like protein 8 (GLP8); FUNCTIONS IN: manganese ion binding, nutrient reservoir activity; INVOLVED IN: biological_process unknown; LOCATED IN: endomembrane system, apoplast; EXPRESSED IN: 9 plant structures; EXPRESSED DURING: L mature pollen stage, M germinated pollen stage, 4 anthesis, C globular stage, petal differentiation and expansion st…	[20.2.99] stress.abiotic.unspecified
BnaA01g22680D	A01	14969352	14972496	AT1G61560	4.92729	2.3008	0.00526129	Up	MLO6	Seven transmembrane MLO family protein/A member of a large family of seven-transmembrane domain proteins specific to plants, homologs of the barley mildew resistance locus o (MLO) protein. The Arabidopsis genome contains 15 genes encoding MLO proteins, with localization in plasma membrane. Phylogenetic analysis revealed four clades of closely-related AtMLO genes. ATMLO6 belongs to the clade IV, w…	[20.1.3.1] stress.biotic.signalling.MLO-like
BnaA01g22830D	A01	15150017	15151790	AT1G61660	0.14918	-2.74487	0.00648318	Down	BHLH112	basic helix-loop-helix (bHLH) DNA-binding superfamily protein/basic helix-loop-helix (bHLH) DNA-binding superfamily protein; FUNCTIONS IN: DNA binding, sequence-specific DNA binding transcription factor activity; INVOLVED IN: regulation of transcription; LOCATED IN: nucleus; EXPRESSED IN: 22 plant structures; EXPRESSED DURING: 13 growth stages; CONTAINS InterPro DOMAIN/s: Helix-loop-helix DNA-bin…	[27.3.6] RNA.regulation of transcription.bHLH,Basic Helix-Loop-Helix family
BnaA01g23120D	A01	15516497	15519195	AT1G60940	0.430636	-1.21546	0.0160029	Down	SRK2A	SNF1-related protein kinase 2.10/encodes a member of SNF1-related protein kinases (SnRK2) whose activity is activated by ionic (salt) and non-ionic (mannitol) osmotic stress./SNF1-related protein kinase 2.10 (SNRK2.10); CONTAINS InterPro DOMAIN/s: Protein kinase, ATP binding site (InterPro:IPR017441), Serine/threonine-protein kinase domain (InterPro:IPR002290), Serine/threonine-protein kinase-lik…	[29.4] protein.postranslational modification
BnaA01g23580D	A01	15921435	15921971	/	5.74523	2.52236	0.00532535	Up	/	/
BnaA01g23920D	A01	16368992	16375968	AT4G37120	0.0321199	-4.96039	0.0192645	Down	Os08g0127700	Pre-mRNA splicing Prp18-interacting factor/Encodes a zinc finger containing protein similar to step II splicing factors that is similar to SMP1. SMP2 is also reduced in SMP1 epigenetic alleles; plants make smaller organs having reduced cell numbers but increased cell size./SWELLMAP 2 (SMP2); CONTAINS InterPro DOMAIN/s: Zinc finger, CCHC-type (InterPro:IPR001878), Pre-mRNA splicing Prp18-interacti…	[35.2.1001] not assigned.unknown
BnaA01g24020D	A01	16462362	16463567	AT3G23210	0.313302	-1.67438	0.000106359	Down	BHLH34	basic helix-loop-helix (bHLH) DNA-binding superfamily protein/basic Helix-Loop-Helix 34 (bHLH34); FUNCTIONS IN: DNA binding, sequence-specific DNA binding transcription factor activity; INVOLVED IN: regulation of transcription; LOCATED IN: nucleus; EXPRESSED IN: 24 plant structures; EXPRESSED DURING: 15 growth stages; CONTAINS InterPro DOMAIN/s: Helix-loop-helix DNA-binding domain (InterPro:IPR00…	[27.3.6] RNA.regulation of transcription.bHLH,Basic Helix-Loop-Helix family
BnaA01g24720D	A01	17103805	17109765	/	17.2273	4.10662	0.000110905	Up	/	/
BnaA01g24910D	A01	17255084	17255995	AT3G22040	4.02652	2.00953	0.00832357	Up	CRRSP17	Domain of unknown function (DUF26)/Domain of unknown function (DUF26); FUNCTIONS IN: molecular_function unknown; INVOLVED IN: biological_process unknown; LOCATED IN: endomembrane system; EXPRESSED IN: flower; EXPRESSED DURING: 4 anthesis; CONTAINS InterPro DOMAIN/s: Protein of unknown function DUF26 (InterPro:IPR002902); BEST Arabidopsis thaliana protein match is: Domain of unknown function (DUF2…	[30.2.99] signalling.receptor kinases.misc
BnaA01g24940D	A01	17382558	17385795	AT3G21690	0.49792	-1.00601	0.0375848	Down	DTX40	MATE efflux family protein/MATE efflux family protein; FUNCTIONS IN: antiporter activity, drug transmembrane transporter activity, transporter activity; INVOLVED IN: drug transmembrane transport, transmembrane transport; LOCATED IN: plasma membrane, membrane; EXPRESSED IN: 23 plant structures; EXPRESSED DURING: 13 growth stages; CONTAINS InterPro DOMAIN/s: Multi antimicrobial extrusion protein Ma…	[34.99] transport.misc
BnaA01g25090D	A01	17519229	17521217	/	0.174598	-2.51789	0.0104281	Down	/	/
BnaA01g25310D	A01	17712032	17717909	AT3G21180	2.94664	1.55907	0.0153557	Up	ACA9	autoinhibited Ca(2+)-ATPase 9/one of the type IIB calcium pump isoforms. encodes an autoinhibited Ca(2+)-ATPase that contains an N-terminal calmodulin binding autoinhibitory domain./autoinhibited Ca(2+)-ATPase 9 (ACA9); FUNCTIONS IN: calcium-transporting ATPase activity, calmodulin binding; INVOLVED IN: single fertilization, pollen development; LOCATED IN: plasma membrane; EXPRESSED IN: 11 plant …	[30.3] signalling.calcium
BnaA01g25550D	A01	17831743	17834131	AT3G20740	2.80452	1.48775	0.00252602	Up	FIE	Transducin/WD40 repeat-like superfamily protein/Encodes a protein similar to the transcriptional regular of the animal Polycomb group and is involved in regulation of establishment of anterior-posterior polar axis in the endosperm and repression of flowering during vegetative phase. Mutation leads endosperm to develop in the absence of fertilization and flowers to form in seedlings and non-reprod…	[27.3.65] RNA.regulation of transcription.Polycomb Group (PcG)
BnaA01g25700D	A01	17909458	17917584	AT3G20010	8.70145	3.12126	0.00109599	Up	CHR27	SNF2 domain-containing protein / helicase domain-containing protein / zinc finger protein-related/SNF2 domain-containing protein / helicase domain-containing protein / zinc finger protein-related; FUNCTIONS IN: helicase activity, DNA binding, zinc ion binding, ATP binding, nucleic acid binding; EXPRESSED IN: 16 plant structures; EXPRESSED DURING: 6 growth stages; CONTAINS InterPro DOMAIN/s: Zinc …	[27.3.44] RNA.regulation of transcription.Chromatin Remodeling Factors
BnaA01g25860D	A01	18040660	18043335	AT3G19850	0.404374	-1.30624	0.00838622	Down	At3g19850	Phototropic-responsive NPH3 family protein/Phototropic-responsive NPH3 family protein; FUNCTIONS IN: signal transducer activity; INVOLVED IN: response to light stimulus; LOCATED IN: endomembrane system; EXPRESSED IN: 19 plant structures; EXPRESSED DURING: 13 growth stages; CONTAINS InterPro DOMAIN/s: NPH3 (InterPro:IPR004249), BTB/POZ (InterPro:IPR013069), BTB/POZ fold (InterPro:IPR011333), BTB/P…	[30.11] signalling.light
BnaA01g26800D	A01	18767168	18770438	AT3G18350	2.1879	1.12954	0.0133709	Up	/	Plant protein of unknown function (DUF639)/Plant protein of unknown function (DUF639); CONTAINS InterPro DOMAIN/s: Protein of unknown function DUF639 (InterPro:IPR006927); BEST Arabidopsis thaliana protein match is: Plant protein of unknown function (DUF639) (TAIR:AT1G48840.1); Has 149 Blast hits to 146 proteins in 12 species: Archae - 0; Bacteria - 0; Metazoa - 0; Fungi - 0; Plants - 149; Viruse…	[35.2.1001] not assigned.unknown
BnaA01g27150D	A01	18964442	18966345	AT3G17910	2.67478	1.41942	0.0286815	Up	SURF1	Surfeit locus 1 cytochrome c oxidase biogenesis protein/Surfeit 1 (SURF1) mRNA. Similar to human SURF1 which is known to be involved in cytochrome c oxidase assembly./SURFEIT 1 (SURF1); CONTAINS InterPro DOMAIN/s: Surfeit locus 1 (InterPro:IPR002994); BEST Arabidopsis thaliana protein match is: Surfeit locus 1 cytochrome c oxidase biogenesis protein (TAIR:AT1G48510.1); Has 1714 Blast hits to 1712…	[9.7] mitochondrial electron transport / ATP synthesis.cytochrome c oxidase
BnaA01g27830D	A01	19405631	19407560	AT3G17760	0.0407947	-4.61548	0.041737	Down	GAD5	glutamate decarboxylase 5/glutamate decarboxylase 5 (GAD5); FUNCTIONS IN: calmodulin binding; INVOLVED IN: carboxylic acid metabolic process, glutamate metabolic process; LOCATED IN: cellular_component unknown; CONTAINS InterPro DOMAIN/s: Pyridoxal phosphate-dependent transferase, major domain (InterPro:IPR015424), Pyridoxal phosphate-dependent decarboxylase (InterPro:IPR002129), Glutamate decarb…	[13.1.1.1.1] amino acid metabolism.synthesis.central amino acid metabolism.GABA.Glutamate decarboxylase
BnaA01g28190D	A01	19684564	19685840	AT3G16150	0.42215	-1.24417	0.0407908	Down	At3g16150	N-terminal nucleophile aminohydrolases (Ntn hydrolases) superfamily protein/Encodes an asparaginase that catalyzes the degradation of L-asparagine to L-aspartic acid and ammonia./N-terminal nucleophile aminohydrolases (Ntn hydrolases) superfamily protein; CONTAINS InterPro DOMAIN/s: Peptidase T2, asparaginase 2 (InterPro:IPR000246); BEST Arabidopsis thaliana protein match is: N-terminal nucleophi…	[13.2.3.1.1] amino acid metabolism.degradation.aspartate family.asparagine.L-asparaginase
BnaA01g28390D	A01	19811008	19811611	AT3G15900	0.48235	-1.05185	0.0468028	Down	/	unknown protein; FUNCTIONS IN: molecular_function unknown; INVOLVED IN: biological_process unknown; LOCATED IN: chloroplast; EXPRESSED IN: 23 plant structures; EXPRESSED DURING: 13 growth stages; Has 26 Blast hits to 26 proteins in 10 species: Archae - 0; Bacteria - 0; Metazoa - 0; Fungi - 0; Plants - 26; Viruses - 0; Other Eukaryotes - 0 (source: NCBI BLink).//	[35.2.1001] not assigned.unknown
BnaA01g28480D	A01	19851223	19852828	AT3G15820	40.7777	5.34971	0.0331614	Up	ROD1	phosphatidic acid phosphatase-related / PAP2-related/Functions as phosphatidylcholine:diacylglycerol cholinephosphotransferase, a major reaction for the transfer of 18:1 into phosphatidylcholine for desaturation and also for the reverse transfer of 18:2 and 18:3 into the triacylglycerols synthesis pathway/REDUCED OLEATE DESATURATION 1 (ROD1); BEST Arabidopsis thaliana protein match is: phosphatid…	[26.13] misc.acid and other phosphatases
BnaA01g28800D	A01	20005601	20009100	AT3G15354	4.27002	2.09424	0.00143538	Up	SPA3	SPA1-related 3/Encodes a member of the SPA (suppressor of phyA-105) protein family (SPA1-SPA4). SPA proteins contain an N-terminal serine/threonine kinase-like motif followed by a coiled-coil structure and a C-terminal WD-repeat domain. SPA proteins function redundantly in suppressing photomorphogenesis in dark- and light-grown seedlings. SPA3 (and SPA4) predominantly regulates elongation growth …	[30.11] signalling.light
BnaA01g28900D	A01	20037968	20039131	AT3G15450	5.75546	2.52493	2.50677e-05	Up	TSJT1	Aluminium induced protein with YGL and LRDR motifs/Aluminium induced protein with YGL and LRDR motifs; FUNCTIONS IN: molecular_function unknown; EXPRESSED IN: 25 plant structures; EXPRESSED DURING: 13 growth stages; BEST Arabidopsis thaliana protein match is: Aluminium induced protein with YGL and LRDR motifs (TAIR:AT4G27450.1); Has 430 Blast hits to 430 proteins in 86 species: Archae - 0; Bacter…	[17.2.3] hormone metabolism.auxin.induced-regulated-responsive-activated
BnaA01g28990D	A01	20108893	20110452	AT3G15170	0.125278	-2.99679	0.000786146	Down	NAC054	NAC (No Apical Meristem) domain transcriptional regulator superfamily protein/Encodes a transcription factor involved in shoot apical meristem formation and auxin-mediated lateral root formation. The gene is thought not to be involved in stress responses (NaCl, auxins, ethylene). <i>Cuc</i> mutant was first recognized at the heart stage, where embryos lacking two distinct bulges of cotyledonary p…	[27.3.27] RNA.regulation of transcription.NAC domain transcription factor family
BnaA01g29250D	A01	20219688	20220652	AT3G61130	15.2729	3.9329	0.000209534	Up	GAUT1	galacturonosyltransferase 1/Encodes a protein with putative galacturonosyltransferase activity./galacturonosyltransferase 1 (GAUT1); CONTAINS InterPro DOMAIN/s: Glycosyl transferase, family 8 (InterPro:IPR002495); BEST Arabidopsis thaliana protein match is: galacturonosyltransferase 3 (TAIR:AT4G38270.2); Has 1521 Blast hits to 1503 proteins in 273 species: Archae - 4; Bacteria - 491; Metazoa - 14…	[10.4.1.1] cell wall.pectin synthesis.homogalacturonan.Galacturonic Acid Trnasferase
BnaA01g29550D	A01	20463057	20463974	AT3G14180	2.54526	1.34782	0.0376118	Up	ASIL2	sequence-specific DNA binding transcription factors/sequence-specific DNA binding transcription factors; BEST Arabidopsis thaliana protein match is: 6B-interacting protein 1-like 1 (TAIR:AT1G54060.1); Has 515 Blast hits to 439 proteins in 35 species: Archae - 0; Bacteria - 0; Metazoa - 58; Fungi - 2; Plants - 432; Viruses - 0; Other Eukaryotes - 23 (source: NCBI BLink)./	[27.3.30] RNA.regulation of transcription.Trihelix, Triple-Helix transcription factor family
BnaA01g29790D	A01	20574781	20576058	AT3G13890	2.52422	1.33584	5.52932e-06	Up	MYB26	myb domain protein 26/Encodes a putative transcription factor (MYB26)./myb domain protein 26 (MYB26); CONTAINS InterPro DOMAIN/s: SANT, DNA-binding (InterPro:IPR001005), Homeodomain-like (InterPro:IPR009057), Myb, DNA-binding (InterPro:IPR014778), HTH transcriptional regulator, Myb-type, DNA-binding (InterPro:IPR017930), Homeodomain-related (InterPro:IPR012287), Myb transcription factor (InterPro…	[27.3.25] RNA.regulation of transcription.MYB domain transcription factor family
BnaA01g30100D	A01	20707495	20709588	AT3G13050	2.07159	1.05074	0.000672097	Up	2021-10-07	Major facilitator superfamily protein/Encodes a plant nicotinate transporter than can also transport trigonelline (N-methylnicotinate)./Major facilitator superfamily protein; FUNCTIONS IN: carbohydrate transmembrane transporter activity, transporter activity, sugar:hydrogen symporter activity; INVOLVED IN: transport, transmembrane transport; LOCATED IN: integral to membrane, membrane; EXPRESSED I…	[34.99] transport.misc
BnaA01g30110D	A01	20713119	20714967	AT3G13040	0.0999196	-3.32309	0.0339242	Down	/	myb-like HTH transcriptional regulator family protein/myb-like HTH transcriptional regulator family protein; CONTAINS InterPro DOMAIN/s: Homeodomain-like (InterPro:IPR009057), Myb, DNA-binding (InterPro:IPR014778), HTH transcriptional regulator, Myb-type, DNA-binding (InterPro:IPR017930), Myb-like DNA-binding domain, SHAQKYF class (InterPro:IPR006447), Homeodomain-related (InterPro:IPR012287); BE…	[27.3.20] RNA.regulation of transcription.G2-like transcription factor family, GARP
BnaA01g30480D	A01	20914839	20921543	AT3G12590	3.97671	1.99158	0.00138903	Up	/	unknown protein; INVOLVED IN: biological_process unknown; LOCATED IN: chloroplast; Has 50 Blast hits to 41 proteins in 15 species: Archae - 0; Bacteria - 0; Metazoa - 2; Fungi - 0; Plants - 43; Viruses - 0; Other Eukaryotes - 5 (source: NCBI BLink).//	[35.2.1001] not assigned.unknown
BnaA01g30900D	A01	21072037	21072659	AT3G11320	0.44016	-1.1839	0.0191182	Down	At3g11320	Nucleotide-sugar transporter family protein/Nucleotide-sugar transporter family protein; FUNCTIONS IN: organic anion transmembrane transporter activity; LOCATED IN: endomembrane system, membrane; EXPRESSED IN: 19 plant structures; EXPRESSED DURING: 11 growth stages; CONTAINS InterPro DOMAIN/s: Protein of unknown function DUF6, transmembrane (InterPro:IPR000620), Protein of unknown function DUF250…	[34.8] transport.metabolite transporters at the envelope membrane
BnaA01g30990D	A01	21103832	21105686	AT3G11150	0.469177	-1.0918	0.000195658	Down	GA2OX8	2-oxoglutarate (2OG) and Fe(II)-dependent oxygenase superfamily protein/2-oxoglutarate (2OG) and Fe(II)-dependent oxygenase superfamily protein; FUNCTIONS IN: molecular_function unknown; INVOLVED IN: biological_process unknown; LOCATED IN: chloroplast; Has 428 Blast hits to 428 proteins in 59 species: Archae - 0; Bacteria - 0; Metazoa - 0; Fungi - 0; Plants - 428; Viruses - 0; Other Eukaryotes - …	[35.2.1001] not assigned.unknown
BnaA01g31030D	A01	21118780	21121497	AT3G11080	0.0681651	-3.87482	0.0025729	Down	RLP35	receptor like protein 35/receptor like protein 35 (RLP35); FUNCTIONS IN: kinase activity; INVOLVED IN: signal transduction, defense response; LOCATED IN: endomembrane system; EXPRESSED IN: stem, stamen; EXPRESSED DURING: 4 anthesis; CONTAINS InterPro DOMAIN/s: Leucine-rich repeat-containing N-terminal domain, type 2 (InterPro:IPR013210), Leucine-rich repeat (InterPro:IPR001611); BEST Arabidopsis …	[20.1.7] stress.biotic.PR-proteins
BnaA01g31120D	A01	21171203	21173092	AT3G11210	0.407432	-1.29537	0.00947339	Down	CPRD49	SGNH hydrolase-type esterase superfamily protein/SGNH hydrolase-type esterase superfamily protein; FUNCTIONS IN: hydrolase activity, hydrolase activity, acting on ester bonds, carboxylesterase activity; INVOLVED IN: lipid metabolic process; LOCATED IN: cellular_component unknown; EXPRESSED IN: 20 plant structures; EXPRESSED DURING: 12 growth stages; CONTAINS InterPro DOMAIN/s: Esterase, SGNH hydr…	[26.28] misc.GDSL-motif lipase
BnaA01g31440D	A01	21379124	21380543	AT3G10770	0.410541	-1.2844	0.000120845	Down	/	Single-stranded nucleic acid binding R3H protein/Single-stranded nucleic acid binding R3H protein; FUNCTIONS IN: nucleic acid binding; INVOLVED IN: biological_process unknown; LOCATED IN: cellular_component unknown; EXPRESSED IN: 24 plant structures; EXPRESSED DURING: 15 growth stages; CONTAINS InterPro DOMAIN/s: Single-stranded nucleic acid binding R3H (InterPro:IPR001374); BEST Arabidopsis thal…	[35.2.1001] not assigned.unknown
BnaA01g31570D	A01	21446772	21449746	AT5G04590	2.2422	1.16491	0.0350526	Up	SIR	sulfite reductase/A.thaliana gene encoding sulfite reductase./sulfite reductase (SIR); FUNCTIONS IN: sulfite reductase activity, sulfite reductase (ferredoxin) activity, copper ion binding; INVOLVED IN: sulfate reduction, response to salt stress, response to cold; LOCATED IN: in 7 components; EXPRESSED IN: 25 plant structures; EXPRESSED DURING: 15 growth stages; CONTAINS InterPro DOMAIN/s: Sulphi…	[14.3] S-assimilation.sulfite redox
BnaA01g31640D	A01	21480795	21483905	AT5G04460	0.460594	-1.11843	0.0376744	Down	XBAT35	RING/U-box superfamily protein/RING/U-box superfamily protein; INVOLVED IN: biological_process unknown; LOCATED IN: cellular_component unknown; EXPRESSED IN: 23 plant structures; EXPRESSED DURING: 12 growth stages; BEST Arabidopsis thaliana protein match is: Ring/U-Box superfamily protein (TAIR:AT2G27950.1)./	[35.2.1001] not assigned.unknown
BnaA01g31660D	A01	21488664	21490506	AT3G10480	0.476471	-1.06954	1.78585e-05	Down	NAC052	NAC domain containing protein 50/NAC domain containing protein 50 (NAC050); FUNCTIONS IN: sequence-specific DNA binding transcription factor activity; INVOLVED IN: multicellular organismal development, regulation of transcription; EXPRESSED IN: cultured cell; CONTAINS InterPro DOMAIN/s: No apical meristem (NAM) protein (InterPro:IPR003441); BEST Arabidopsis thaliana protein match is: NAC domain c…	[33.99] development.unspecified
BnaA01g32120D	A01	21685583	21689126	AT3G09710	2.92864	1.55023	0.0101995	Up	IQD1	IQ-domain 1/Ca(2+)-dependent calmodulin-binding protein. Targeted to the nucleus. Involved in glucosinolate metabolism in response to biotic challenge. Expressed in vascular tissue./IQ-domain 1 (IQD1); CONTAINS InterPro DOMAIN/s: IQ calmodulin-binding region (InterPro:IPR000048); BEST Arabidopsis thaliana protein match is: IQ-domain 2 (TAIR:AT5G03040.3); Has 11754 Blast hits to 5662 proteins in 5…	[30.3] signalling.calcium
BnaA01g32210D	A01	21717166	21720635	AT3G09560	2.25324	1.172	0.0443315	Up	PAH1	Lipin family protein/The PAH1 gene encodes a phosphatidate phosphohydrolase. Mutant analysis revealed its involvement in galactolipid synthesis pathway, and the membrane lipid remodeling. The pah1pah2 double-mutant showed enhanced Al-susceptibility under low-P conditions, but there was no significant differences in Al tolerance between pah1pah2 and wild type when they were grown in a solution con…	[35.2.1001] not assigned.unknown
BnaA01g32540D	A01	21965859	21966605	AT3G06868	0.38184	-1.38896	0.015132	Down	/	unknown protein; FUNCTIONS IN: molecular_function unknown; INVOLVED IN: biological_process unknown; LOCATED IN: cellular_component unknown; BEST Arabidopsis thaliana protein match is: unknown protein (TAIR:AT5G49100.1); Has 30201 Blast hits to 17322 proteins in 780 species: Archae - 12; Bacteria - 1396; Metazoa - 17338; Fungi - 3422; Plants - 5037; Viruses - 0; Other Eukaryotes - 2996 (source: NC…	[35.2.1001] not assigned.unknown
BnaA01g32600D	A01	21984298	21985085	AT3G06790	0.37275	-1.42372	0.000247141	Down	MORF3	plastid developmental protein DAG, putative/Encodes a protein involved in RNA editing in mitochondria./plastid developmental protein DAG, putative; CONTAINS InterPro DOMAIN/s: Peptidase S8, subtilisin-related (InterPro:IPR015500); BEST Arabidopsis thaliana protein match is: cobalt ion binding (TAIR:AT3G15000.1); Has 35333 Blast hits to 34131 proteins in 2444 species: Archae - 798; Bacteria - 2242…	[33.99] development.unspecified
BnaA01g32640D	A01	21993435	21994043	AT3G06740	0.467858	-1.09586	0.00799579	Down	GATA15	GATA transcription factor 15/Encodes a member of the GATA factor family of zinc finger transcription factors./GATA transcription factor 15 (GATA15); FUNCTIONS IN: sequence-specific DNA binding transcription factor activity; INVOLVED IN: regulation of transcription, DNA-dependent; EXPRESSED IN: 20 plant structures; EXPRESSED DURING: 13 growth stages; CONTAINS InterPro DOMAIN/s: Zinc finger, NHR/GA…	[27.3.9] RNA.regulation of transcription.C2C2(Zn) GATA transcription factor family
BnaA01g32730D	A01	22119602	22120405	AT3G06600	0.297534	-1.74887	0.0157584	Down	SINE3	unknown protein; FUNCTIONS IN: molecular_function unknown; INVOLVED IN: biological_process unknown; LOCATED IN: cellular_component unknown; EXPRESSED IN: 15 plant structures; EXPRESSED DURING: 7 growth stages; Has 30201 Blast hits to 17322 proteins in 780 species: Archae - 12; Bacteria - 1396; Metazoa - 17338; Fungi - 3422; Plants - 5037; Viruses - 0; Other Eukaryotes - 2996 (source: NCBI BLink).…	[35.2.1001] not assigned.unknown
BnaA01g32760D	A01	22129728	22133623	AT3G06580	0.297582	-1.74864	0.00691903	Down	GAL1	Mevalonate/galactokinase family protein/Encodes a protein with galactose kinase activity. The gene was shown to complement the yeast 脛gal1 mutant defective in the galactokinase gene GAL1./GALK; FUNCTIONS IN: ATP binding, galactokinase activity; INVOLVED IN: galactose metabolic process, carbohydrate phosphorylation; LOCATED IN: cytoplasm; EXPRESSED IN: 26 plant structures; EXPRESSED DURING: 15 gro…	[3.8.1] minor CHO metabolism.galactose.galactokinases
BnaA01g32940D	A01	22329144	22329393	AT3G02468	2.24069	1.16394	0.000464074	Up	/	conserved peptide upstream open reading frame 9/Upstream open reading frames (uORFs) are small open reading frames found in the 5' UTR of a mature mRNA, and can potentially mediate translational regulation of the largest, or major, ORF (mORF). CPuORF9 represents a conserved upstream opening reading frame relative to major ORF AT3G02470.1/conserved peptide upstream open reading frame 9 (CPuORF9); …	[35.2.1001] not assigned.unknown
BnaA01g33000D	A01	22349288	22352850	AT3G02400	0.420876	-1.24853	0.0058772	Down	At4g14490	SMAD/FHA domain-containing protein /SMAD/FHA domain-containing protein ; FUNCTIONS IN: DNA binding; INVOLVED IN: regulation of transcription, DNA-dependent; LOCATED IN: nucleus; EXPRESSED IN: 21 plant structures; EXPRESSED DURING: 11 growth stages; CONTAINS InterPro DOMAIN/s: AT hook, DNA-binding motif (InterPro:IPR017956), SMAD/FHA domain (InterPro:IPR008984), Forkhead-associated (FHA) domain (I…	[27.3.67] RNA.regulation of transcription.putative transcription regulator
BnaA01g33010D	A01	22353269	22355257	AT3G02360	0.413002	-1.27578	1.14886e-06	Down	PGD2	6-phosphogluconate dehydrogenase family protein/6-phosphogluconate dehydrogenase family protein; FUNCTIONS IN: in 6 functions; INVOLVED IN: response to salt stress; LOCATED IN: peroxisome; EXPRESSED IN: 27 plant structures; EXPRESSED DURING: 16 growth stages; CONTAINS InterPro DOMAIN/s: 6-phosphogluconate dehydrogenase, NAD-binding (InterPro:IPR006115), 6-phosphogluconate dehydrogenase, C-termina…	[7.1.3] OPP.oxidative PP.6-phosphogluconate dehydrogenase
BnaA01g33050D	A01	22367528	22370224	AT3G02330	8.38341	3.06754	0.00113629	Up	PCMP-E90	Pentatricopeptide repeat (PPR) superfamily protein/Pentatricopeptide repeat (PPR) superfamily protein; FUNCTIONS IN: binding; INVOLVED IN: biological_process unknown; LOCATED IN: mitochondrion; CONTAINS InterPro DOMAIN/s: Pentatricopeptide repeat (InterPro:IPR002885), Tetratricopeptide-like helical (InterPro:IPR011990); BEST Arabidopsis thaliana protein match is: Tetratricopeptide repeat (TPR)-li…	[35.1.5] not assigned.no ontology.pentatricopeptide (PPR) repeat-containing protein
BnaA01g33130D	A01	22398847	22400656	AT3G02230	0.452669	-1.14347	4.31131e-05	Down	RGP1	reversibly glycosylated polypeptide 1/RGP1 is a UDP-arabinose mutase that catalyzes the interconversion between the pyranose and furanose forms of UDP-L-arabinose. It appears to be required for proper cell wall formation. rgp1/rgp2 (at5g15650) double mutants have a male gametophyte lethal phenotype. RGP1 fusion proteins can be found in the cytosol and peripherally associated with the Golgi appara…	[10.5.5] cell wall.cell wall proteins.RGP
BnaA01g33220D	A01	22550614	22553346	AT3G02090	0.388421	-1.36431	1.01685e-09	Down	At3g02090	Insulinase (Peptidase family M16) protein/MPPBETA; FUNCTIONS IN: metalloendopeptidase activity, zinc ion binding; INVOLVED IN: proteolysis; LOCATED IN: in 11 components; EXPRESSED IN: 27 plant structures; EXPRESSED DURING: 17 growth stages; CONTAINS InterPro DOMAIN/s: Peptidase M16, zinc-binding site (InterPro:IPR001431), Peptidase M16, C-terminal (InterPro:IPR007863), Peptidase M16, N-terminal (…	[29.3.2] protein.targeting.mitochondria
BnaA01g33250D	A01	22557235	22559057	AT3G01060	2.41837	1.27404	0.0464506	Up	/	unknown protein; Has 640 Blast hits to 638 proteins in 201 species: Archae - 0; Bacteria - 293; Metazoa - 0; Fungi - 71; Plants - 72; Viruses - 0; Other Eukaryotes - 204 (source: NCBI BLink).//	[35.2.1001] not assigned.unknown
BnaA01g33420D	A01	22639337	22640899	AT3G04730	0.275569	-1.85951	0.0219933	Down	IAA16	indoleacetic acid-induced protein 16/early auxin-induced (IAA16)/indoleacetic acid-induced protein 16 (IAA16); FUNCTIONS IN: sequence-specific DNA binding transcription factor activity; INVOLVED IN: response to auxin stimulus; LOCATED IN: nucleus; EXPRESSED IN: 22 plant structures; EXPRESSED DURING: 13 growth stages; CONTAINS InterPro DOMAIN/s: Aux/IAA-ARF-dimerisation (InterPro:IPR011525), AUX/I…	[27.3.40] RNA.regulation of transcription.Aux/IAA family
BnaA01g34370D	A01	23210431	23211464	AT3G03460	2.4008	1.26351	4.1571e-05	Up	/	unknown protein; BEST Arabidopsis thaliana protein match is: unknown protein (TAIR:AT5G17510.1); Has 19732 Blast hits to 8747 proteins in 456 species: Archae - 0; Bacteria - 449; Metazoa - 7438; Fungi - 2099; Plants - 1550; Viruses - 53; Other Eukaryotes - 8143 (source: NCBI BLink).//	[35.2.1001] not assigned.unknown
BnaA01g34430D	A01	23248033	23251938	AT3G03250	2.49702	1.32021	2.63472e-05	Up	UGP2	UDP-GLUCOSE PYROPHOSPHORYLASE 1/Is thought to encode a cytosolic UDP-glucose pyrophosphorylase with strong similarity to potato UTP--glucose-1-phosphate uridylyltransferase. Downregulated by flooding./UDP-GLUCOSE PYROPHOSPHORYLASE 1 (UGP1); FUNCTIONS IN: UTP:glucose-1-phosphate uridylyltransferase activity, nucleotidyltransferase activity; INVOLVED IN: in 6 processes; LOCATED IN: plasma membrane;…	[4.1.1] glycolysis.cytosolic branch.UGPase
BnaA01g34490D	A01_random	3591	5044	AT4G36530	2.46222	1.29996	1.68625e-07	Up	PPH	alpha/beta-Hydrolases superfamily protein/alpha/beta-Hydrolases superfamily protein; FUNCTIONS IN: hydrolase activity, catalytic activity; LOCATED IN: chloroplast; EXPRESSED IN: 22 plant structures; EXPRESSED DURING: 13 growth stages; CONTAINS InterPro DOMAIN/s: Epoxide hydrolase-like (InterPro:IPR000639), Alpha/beta hydrolase fold-1 (InterPro:IPR000073); BEST Arabidopsis thaliana protein match i…	[35.1.1023] not assigned.no ontology
BnaA01g34520D	A01_random	22367	24953	AT4G36580	2.54063	1.34519	2.38984e-05	Up	RPT5	AAA-type ATPase family protein/AAA-type ATPase family protein; FUNCTIONS IN: ATPase activity, zinc ion binding; LOCATED IN: chloroplast; EXPRESSED IN: 14 plant structures; EXPRESSED DURING: 6 growth stages; CONTAINS InterPro DOMAIN/s: ATPase, AAA-type, core (InterPro:IPR003959), ATPase, AAA+ type, core (InterPro:IPR003593), ATPase, AAA-type, conserved site (InterPro:IPR003960), Protein of unknown…	[29.5.9] protein.degradation.AAA type
BnaA01g34610D	A01_random	55860	57664	AT4G39950	0.0529335	-4.23968	0.0297295	Down	CYP79B1	cytochrome P450, family 79, subfamily B, polypeptide 2/Belongs to cytochrome P450 and is involved in tryptophan metabolism. Converts Trp to indo-3-acetaldoxime (IAOx), a precursor to IAA and indole glucosinolates./cytochrome P450, family 79, subfamily B, polypeptide 2 (CYP79B2); FUNCTIONS IN: electron carrier activity, monooxygenase activity, iron ion binding, oxygen binding, heme binding; INVOLV…	[16.5.1.1.3.1] secondary metabolism.sulfur-containing.glucosinolates.synthesis.indole.CYP79B2 monooxygenase
BnaA01g34720D	A01_random	87500	89428	AT4G39980	0.342512	-1.54577	1.83288e-14	Down	DHS1	3-deoxy-D-arabino-heptulosonate 7-phosphate synthase 1/Encodes a 2-deoxy-D-arabino-heptulosonate 7-phosphate (DAHP) synthase, which catalyzes the first committed step in aromatic amino acid biosynthesis. Gene expression is induced by wounding and pathogenic bacteria Pseudomonas syringae./3-deoxy-D-arabino-heptulosonate 7-phosphate synthase 1 (DHS1); CONTAINS InterPro DOMAIN/s: DAHP synthetase, cl…	[13.1.6.1.1] amino acid metabolism.synthesis.aromatic aa.chorismate.3-deoxy-D-arabino-heptulosonate 7-phosphate synthase
BnaA01g35040D	A01_random	350628	353317	AT1G66020	6.6164	2.72605	0.014702	Up	TPS07	Terpenoid cyclases/Protein prenyltransferases superfamily protein/Terpenoid cyclases/Protein prenyltransferases superfamily protein; FUNCTIONS IN: lyase activity, magnesium ion binding; INVOLVED IN: metabolic process; EXPRESSED IN: inflorescence meristem, hypocotyl, root, flower; EXPRESSED DURING: petal differentiation and expansion stage; CONTAINS InterPro DOMAIN/s: Terpene synthase, metal-bindi…	[16.1.5.1003] secondary metabolism.isoprenoids.terpenoids
BnaA01g35200D	A01_random	469489	470178	AT2G32260	0.202835	-2.30162	0.00033392	Down	CCT1	phosphorylcholine cytidylyltransferase/phosphorylcholine cytidylyltransferase (CCT1); CONTAINS InterPro DOMAIN/s: Rossmann-like alpha/beta/alpha sandwich fold (InterPro:IPR014729), Cytidyltransferase-related (InterPro:IPR004821), Cytidylyltransferase (InterPro:IPR004820); BEST Arabidopsis thaliana protein match is: phosphorylcholine cytidylyltransferase2 (TAIR:AT4G15130.1); Has 2466 Blast hits to…	[11.3.6] lipid metabolism.Phospholipid synthesis.choline-phosphate cytidylyltransferase
BnaA01g35980D	A01_random	1474694	1476193	AT1G11120	0.353674	-1.49951	0.0122238	Down	/	unknown protein; FUNCTIONS IN: molecular_function unknown; INVOLVED IN: biological_process unknown; LOCATED IN: cellular_component unknown; EXPRESSED IN: 10 plant structures; EXPRESSED DURING: 4 anthesis, F mature embryo stage, petal differentiation and expansion stage, E expanded cotyledon stage, D bilateral stage; BEST Arabidopsis thaliana protein match is: unknown protein (TAIR:AT4G28170.1); H…	[35.2.1001] not assigned.unknown
BnaA01g36020D	A01_random	1501263	1504818	AT1G61130	37.9008	5.24416	0.0129243	Up	SCPL32	serine carboxypeptidase-like 32/serine carboxypeptidase-like 32 (SCPL32); FUNCTIONS IN: serine-type carboxypeptidase activity; INVOLVED IN: proteolysis; LOCATED IN: endomembrane system; EXPRESSED IN: male gametophyte, root, flower; EXPRESSED DURING: 4 anthesis; CONTAINS InterPro DOMAIN/s: Peptidase S10, serine carboxypeptidase (InterPro:IPR001563), Peptidase S10, serine carboxypeptidase, active s…	[29.5.5] protein.degradation.serine protease
BnaA01g36280D	A01_random	1696607	1698169	AT1G61800	0.437742	-1.19185	5.18987e-08	Down	GPT2	glucose-6-phosphate/phosphate translocator 2/glucose6-Phosphate/phosphate transporter 2. Expression is upregulated in the shoot of cax1/cax3 mutant./glucose-6-phosphate/phosphate translocator 2 (GPT2); FUNCTIONS IN: antiporter activity, glucose-6-phosphate transmembrane transporter activity; INVOLVED IN: in 7 processes; LOCATED IN: plasma membrane; EXPRESSED IN: 16 plant structures; EXPRESSED DUR…	[34.8] transport.metabolite transporters at the envelope membrane
BnaA01g36290D	A01_random	1725613	1726605	AT1G61795	0.155086	-2.68886	0.0465193	Down	RIC9	PAK-box/P21-Rho-binding family protein/PAK-box/P21-Rho-binding family protein; FUNCTIONS IN: molecular_function unknown; INVOLVED IN: biological_process unknown; LOCATED IN: cellular_component unknown; CONTAINS InterPro DOMAIN/s: PAK-box/P21-Rho-binding (InterPro:IPR000095); BEST Arabidopsis thaliana protein match is: ROP-interactive CRIB motif-containing protein 10 (TAIR:AT4G04900.1); Has 175 Bl…	[35.1.1023] not assigned.no ontology
BnaA01g37390D	A01_random	2673192	2674880	AT3G04030	2.74139	1.45491	0.0114921	Up	MYR2	Homeodomain-like superfamily protein/Homeodomain-like superfamily protein; FUNCTIONS IN: sequence-specific DNA binding transcription factor activity; INVOLVED IN: regulation of transcription; EXPRESSED IN: 9 plant structures; EXPRESSED DURING: 4 anthesis, 4 leaf senescence stage, petal differentiation and expansion stage; CONTAINS InterPro DOMAIN/s: Homeodomain-like (InterPro:IPR009057), Myb, DNA…	[27.3.25] RNA.regulation of transcription.MYB domain transcription factor family
BnaA02g00030D	A02	14875	18219	AT5G09590	0.394589	-1.34158	0.000281356	Down	HSP70-10	mitochondrial HSO70 2/heat shock protein 70 (Hsc70-5); nuclear/mitochondrial HSO70 2 (MTHSC70-2); FUNCTIONS IN: ATP binding; INVOLVED IN: protein folding, response to cadmium ion, response to salt stress, response to virus, response to heat; LOCATED IN: mitochondrion, cell wall, plasma membrane, chloroplast, mitochondrial matrix; EXPRESSED IN: 26 plant structures; EXPRESSED DURING: 16 growth stag…	[20.2.1] stress.abiotic.heat
BnaA02g00100D	A02	30810	32767	AT5G09660	0.474971	-1.07409	0.00939701	Down	MDH2	peroxisomal NAD-malate dehydrogenase 2/encodes a microbody NAD-dependent malate dehydrogenase encodes an peroxisomal NAD-malate dehydrogenase that is involved in fatty acid beta-oxidation through providing NAD to the process of converting fatty acyl CoA to acetyl CoA./peroxisomal NAD-malate dehydrogenase 2 (PMDH2); FUNCTIONS IN: malate dehydrogenase activity; INVOLVED IN: regulation of fatty acid…	[6.3] gluconeogenesis / glyoxylate cycle.Malate DH
BnaA02g00300D	A02	107772	111000	AT5G10010	3.84609	1.94339	0.0464797	Up	HIT4	unknown protein; FUNCTIONS IN: molecular_function unknown; INVOLVED IN: biological_process unknown; LOCATED IN: nucleolus; EXPRESSED IN: 25 plant structures; EXPRESSED DURING: 15 growth stages; BEST Arabidopsis thaliana protein match is: unknown protein (TAIR:AT5G64910.1); Has 33260 Blast hits to 16857 proteins in 1270 species: Archae - 88; Bacteria - 3040; Metazoa - 11915; Fungi - 3137; Plants -…	[35.2.1001] not assigned.unknown
BnaA02g00670D	A02	252548	254516	AT5G10770	5.39664	2.43206	0.00016081	Up	At5g10770	Eukaryotic aspartyl protease family protein/Eukaryotic aspartyl protease family protein; FUNCTIONS IN: DNA binding, aspartic-type endopeptidase activity; INVOLVED IN: proteolysis; EXPRESSED IN: 12 plant structures; EXPRESSED DURING: 4 anthesis, C globular stage, petal differentiation and expansion stage, E expanded cotyledon stage; CONTAINS InterPro DOMAIN/s: Peptidase aspartic (InterPro:IPR02110…	[27.3.99] RNA.regulation of transcription.unclassified
BnaA02g00880D	A02	337717	340733	AT5G11200	3.59009	1.84402	0.00903139	Up	RH56	DEAD/DEAH box RNA helicase family protein /One of two genes encoding an ATP-dependent RNA helicase that localizes predominantly to euchromatic regions of Arabidopsis nuclei, and associates with genes transcribed by RNA polymerase II independently from the presence of introns. It is not detected at non-transcribed loci. It interacts with ssRNA, dsRNA and dsDNA, but not with ssDNA. Its ATPase activ…	[28.1] DNA.synthesis/chromatin structure
BnaA02g01140D	A02	498981	499357	AT5G12140	0.407685	-1.29447	0.00152872	Down	CYS1	cystatin-1/Encodes a cystatin./cystatin-1 (CYS1); FUNCTIONS IN: cysteine-type endopeptidase inhibitor activity; INVOLVED IN: cellular response to water deprivation, cellular response to cold, response to wounding, cellular response to heat; LOCATED IN: plasma membrane; EXPRESSED IN: 29 plant structures; EXPRESSED DURING: 16 growth stages; CONTAINS InterPro DOMAIN/s: Proteinase inhibitor I25, cyst…	[29.5.3] protein.degradation.cysteine protease
BnaA02g01740D	A02	803423	805566	AT5G13600	4.2151	2.07557	0.00173051	Up	At5g13600	Phototropic-responsive NPH3 family protein/Phototropic-responsive NPH3 family protein; FUNCTIONS IN: signal transducer activity; INVOLVED IN: response to light stimulus; LOCATED IN: membrane; EXPRESSED IN: 6 plant structures; EXPRESSED DURING: 4 anthesis, petal differentiation and expansion stage; CONTAINS InterPro DOMAIN/s: NPH3 (InterPro:IPR004249), BTB/POZ (InterPro:IPR013069), BTB/POZ fold (I…	[30.11] signalling.light
BnaA02g01810D	A02	826869	830986	AT5G13690	0.480369	-1.05779	0.0307112	Down	NAGLU	alpha-N-acetylglucosaminidase family / NAGLU family/Encodes an enzyme that is predicted to act as an alpha-N-acetylglucosaminidase (NAGLU). An naglu mutant arrests early in seed development but does not appear to have male or female gametophytic defects. Transcript levels for this gene are increased during reproductive development./CYCLOPS 1 (CYL1); FUNCTIONS IN: alpha-N-acetylglucosaminidase act…	[26.8] misc.nitrilases, *nitrile lyases, berberine bridge enzymes, reticuline oxidases, troponine reductases
BnaA02g02080D	A02	925880	927074	AT1G48350	3.66417	1.87349	0.0232825	Up	RPL18	Ribosomal L18p/L5e family protein/Ribosomal L18p/L5e family protein; FUNCTIONS IN: structural constituent of ribosome; INVOLVED IN: translation, ribosome biogenesis; LOCATED IN: ribosome, chloroplast, chloroplast envelope; EXPRESSED IN: 22 plant structures; EXPRESSED DURING: 13 growth stages; CONTAINS InterPro DOMAIN/s: Ribosomal protein L18/L5 (InterPro:IPR005484), Ribosomal protein L18, bacteri…	[29.2.1.1.1.2.18] protein.synthesis.ribosomal protein.prokaryotic.chloroplast.50S subunit.L18
BnaA02g02140D	A02	939538	941313	AT5G14390	0.0254899	-5.29393	0.0079676	Down	/	alpha/beta-Hydrolases superfamily protein/alpha/beta-Hydrolases superfamily protein; FUNCTIONS IN: molecular_function unknown; INVOLVED IN: biological_process unknown; LOCATED IN: endomembrane system; EXPRESSED IN: 19 plant structures; EXPRESSED DURING: 11 growth stages; CONTAINS InterPro DOMAIN/s: Alpha/beta hydrolase fold-1 (InterPro:IPR000073); BEST Arabidopsis thaliana protein match is: alpha…	[35.2.1001] not assigned.unknown
BnaA02g02230D	A02	970740	973603	AT5G14620	0.384479	-1.37902	0.0034722	Down	DRM2	domains rearranged methyltransferase 2/A putative DNA methyltransferase with rearranged catalytic domains; similar to mammalian DNMT3 methyltransferases; contains UBA domains. The 3'-end proximal part of the gene coding region is highly methylated at both adenine and cytosine residues./domains rearranged methyltransferase 2 (DRM2); FUNCTIONS IN: N-methyltransferase activity; INVOLVED IN: DNA meth…	[27.3.46] RNA.regulation of transcription.DNA methyltransferases
BnaA02g02240D	A02	977261	980570	AT5G14690	2.12223	1.08558	0.0448005	Up	DRM2	unknown protein; BEST Arabidopsis thaliana protein match is: unknown protein (TAIR:AT3G01516.1); Has 86 Blast hits to 86 proteins in 16 species: Archae - 0; Bacteria - 0; Metazoa - 0; Fungi - 0; Plants - 84; Viruses - 2; Other Eukaryotes - 0 (source: NCBI BLink).//	[35.2.1001] not assigned.unknown
BnaA02g02340D	A02	1036010	1044714	AT5G14880	2.26799	1.18141	0.0464329	Up	SOQ1	Potassium transporter family protein/Potassium transporter family protein; FUNCTIONS IN: potassium ion transmembrane transporter activity; INVOLVED IN: potassium ion transport; LOCATED IN: membrane; EXPRESSED IN: 22 plant structures; EXPRESSED DURING: 13 growth stages; CONTAINS InterPro DOMAIN/s: Potassium uptake protein, kup (InterPro:IPR018519), K+ potassium transporter (InterPro:IPR003855); BE…	[34.15] transport.potassium
BnaA02g02650D	A02	1180515	1182912	AT5G15510	0.488127	-1.03467	3.16281e-05	Down	TPX2	TPX2 (targeting protein for Xklp2) protein family/TPX2 (targeting protein for Xklp2) protein family; FUNCTIONS IN: molecular_function unknown; INVOLVED IN: biological_process unknown; EXPRESSED IN: 17 plant structures; EXPRESSED DURING: 7 growth stages; CONTAINS InterPro DOMAIN/s: Xklp2 targeting protein (InterPro:IPR009675); BEST Arabidopsis thaliana protein match is: TPX2 (targeting protein for…	[35.2.1001] not assigned.unknown
BnaA02g02940D	A02	1307414	1310379	AT5G16030	0.228711	-2.1284	0.00689468	Down	/	unknown protein; FUNCTIONS IN: molecular_function unknown; INVOLVED IN: biological_process unknown; LOCATED IN: cellular_component unknown; EXPRESSED IN: 20 plant structures; EXPRESSED DURING: 13 growth stages; BEST Arabidopsis thaliana protein match is: unknown protein (TAIR:AT3G02500.1); Has 30201 Blast hits to 17322 proteins in 780 species: Archae - 12; Bacteria - 1396; Metazoa - 17338; Fungi …	[35.2.1001] not assigned.unknown
BnaA02g03120D	A02	1367533	1368521	AT5G16550	0.0854428	-3.5489	0.00308811	Down	/	unknown protein; Has 30201 Blast hits to 17322 proteins in 780 species: Archae - 12; Bacteria - 1396; Metazoa - 17338; Fungi - 3422; Plants - 5037; Viruses - 0; Other Eukaryotes - 2996 (source: NCBI BLink).//	[35.2.1001] not assigned.unknown
BnaA02g03130D	A02	1369207	1372969	AT5G16560	0.351151	-1.50984	0.0082054	Down	KAN1	Homeodomain-like superfamily protein/Encodes a KANADI protein (KAN) that regulates organ polarity in Arabidopsis. KAN is required for abaxial identity in both leaves and carpels, and encodes a nuclear-localized protein in the GARP family of putative transcription factors. Together with KAN2, this gene appears to be involved in the development of the carpel and the outer integument of the ovule.Al…	[27.3.20] RNA.regulation of transcription.G2-like transcription factor family, GARP
BnaA02g03200D	A02	1416791	1419593	AT2G22970	0.31109	-1.6846	1.82225e-05	Down	SCPL3	serine carboxypeptidase-like 11/serine carboxypeptidase-like 11 (SCPL11); FUNCTIONS IN: serine-type carboxypeptidase activity; INVOLVED IN: proteolysis; LOCATED IN: plant-type cell wall; EXPRESSED IN: 22 plant structures; EXPRESSED DURING: 13 growth stages; CONTAINS InterPro DOMAIN/s: Peptidase S10, serine carboxypeptidase (InterPro:IPR001563); BEST Arabidopsis thaliana protein match is: serine c…	[29.5.5] protein.degradation.serine protease
BnaA02g03290D	A02	1460399	1463207	AT2G20800	4.49633	2.16875	5.60856e-06	Up	NDB4	NAD(P)H dehydrogenase B4/NAD(P)H dehydrogenase B4 (NDB4); FUNCTIONS IN: NADH dehydrogenase activity; INVOLVED IN: oxidation reduction; LOCATED IN: extrinsic to mitochondrial inner membrane, mitochondrion, plastid; EXPRESSED IN: 7 plant structures; CONTAINS InterPro DOMAIN/s: Pyridine nucleotide-disulphide oxidoreductase, class-II (InterPro:IPR000103), FAD-dependent pyridine nucleotide-disulphide …	[9.2.1.2] mitochondrial electron transport / ATP synthesis.NADH-DH.type II.external
BnaA02g03350D	A02	1483148	1491780	AT5G17010	2.26521	1.17964	0.000245926	Up	At5g17010	Major facilitator superfamily protein/Major facilitator superfamily protein; FUNCTIONS IN: carbohydrate transmembrane transporter activity, sugar:hydrogen symporter activity; INVOLVED IN: transport, transmembrane transport; LOCATED IN: plasma membrane, membrane; EXPRESSED IN: 24 plant structures; EXPRESSED DURING: 13 growth stages; CONTAINS InterPro DOMAIN/s: Sugar transporter, conserved site (In…	[34.2] transport.sugars
BnaA02g03600D	A02	1595320	1598298	AT5G17440	0.243568	-2.0376	0.0112376	Down	/	LUC7 related protein/LUC7 related protein; CONTAINS InterPro DOMAIN/s: LUC7 related (InterPro:IPR004882); BEST Arabidopsis thaliana protein match is: LUC7 related protein (TAIR:AT3G03340.1); Has 30201 Blast hits to 17322 proteins in 780 species: Archae - 12; Bacteria - 1396; Metazoa - 17338; Fungi - 3422; Plants - 5037; Viruses - 0; Other Eukaryotes - 2996 (source: NCBI BLink)./	[35.1.1023] not assigned.no ontology
BnaA02g04110D	A02	1849061	1850457	AT5G18440	2.68274	1.42371	0.010179	Up	/	Encodes NUFIP that directs assembly of C/D snoRNP (small nucleolar ribonucleoprotein)./FUNCTIONS IN: molecular_function unknown; INVOLVED IN: biological_process unknown; EXPRESSED IN: 22 plant structures; EXPRESSED DURING: 13 growth stages; CONTAINS InterPro DOMAIN/s: Nuclear fragile X mental retardation-interacting protein 1, conserved region (InterPro:IPR019496); Has 1333 Blast hits to 1211 pro…	[35.2.1001] not assigned.unknown
BnaA02g04330D	A02	1940199	1942199	AT5G19580	3.06227	1.6146	0.000821456	Up	GLOX1	glyoxal oxidase-related protein/glyoxal oxidase-related protein; FUNCTIONS IN: molecular_function unknown; INVOLVED IN: biological_process unknown; LOCATED IN: endomembrane system; EXPRESSED IN: 10 plant structures; EXPRESSED DURING: L mature pollen stage, M germinated pollen stage, 4 anthesis, C globular stage, petal differentiation and expansion stage; CONTAINS InterPro DOMAIN/s: Galactose oxid…	[24] Biodegradation of Xenobiotics
BnaA02g04610D	A02	2062299	2063501	AT5G19970	0.286243	-1.80469	0.0178781	Down	/	unknown protein; Has 1807 Blast hits to 1807 proteins in 277 species: Archae - 0; Bacteria - 0; Metazoa - 736; Fungi - 347; Plants - 385; Viruses - 0; Other Eukaryotes - 339 (source: NCBI BLink).//	[35.2.1001] not assigned.unknown
BnaA02g04640D	A02	2072448	2073473	AT5G20030	0.188429	-2.40791	0.0341211	Down	/	Plant Tudor-like RNA-binding protein/Plant Tudor-like RNA-binding protein; FUNCTIONS IN: RNA binding; INVOLVED IN: biological_process unknown; LOCATED IN: cellular_component unknown; EXPRESSED IN: 19 plant structures; EXPRESSED DURING: 13 growth stages; CONTAINS InterPro DOMAIN/s: ENT (InterPro:IPR005491), Tudor-like, plant (InterPro:IPR014002), Agenet (InterPro:IPR008395); BEST Arabidopsis thali…	[35.1.2] not assigned.no ontology.agenet domain-containing protein
BnaA02g04680D	A02	2084049	2085559	AT5G20070	4.11419	2.04061	0.000717088	Up	NUDT19	nudix hydrolase homolog 19/nudix hydrolase homolog 19 (NUDX19); FUNCTIONS IN: hydrolase activity, metal ion binding; INVOLVED IN: biological_process unknown; LOCATED IN: chloroplast; EXPRESSED IN: 22 plant structures; EXPRESSED DURING: 13 growth stages; CONTAINS InterPro DOMAIN/s: Zinc ribbon, NADH pyrophosphatase (InterPro:IPR015376), NUDIX hydrolase domain-like (InterPro:IPR015797), NUDIX hydro…	[23.3.3] nucleotide metabolism.salvage.NUDIX hydrolases
BnaA02g04710D	A02	2092166	2093117	AT5G20120	5.619	2.49031	0.0220109	Up	/	unknown protein; Has 54 Blast hits to 54 proteins in 26 species: Archae - 0; Bacteria - 0; Metazoa - 18; Fungi - 0; Plants - 18; Viruses - 0; Other Eukaryotes - 18 (source: NCBI BLink).//	[35.2.1001] not assigned.unknown
BnaA02g04720D	A02	2093684	2095093	AT5G20130	4.05725	2.0205	0.00838297	Up	/	unknown protein; Has 30201 Blast hits to 17322 proteins in 780 species: Archae - 12; Bacteria - 1396; Metazoa - 17338; Fungi - 3422; Plants - 5037; Viruses - 0; Other Eukaryotes - 2996 (source: NCBI BLink).//	[35.2.1001] not assigned.unknown
BnaA02g04740D	A02	2098318	2099035	AT5G20180	11.3089	3.49939	0.00215903	Up	rpl36	Ribosomal protein L36/Ribosomal protein L36; FUNCTIONS IN: structural constituent of ribosome; INVOLVED IN: translation, ribosome biogenesis; LOCATED IN: ribosome, intracellular; EXPRESSED IN: 24 plant structures; EXPRESSED DURING: 15 growth stages; CONTAINS InterPro DOMAIN/s: Ribosomal protein L36 (InterPro:IPR000473); Has 4494 Blast hits to 4494 proteins in 2031 species: Archae - 0; Bacteria - …	[29.2.1.1.3.2.36] protein.synthesis.ribosomal protein.prokaryotic.unknown organellar.50S subunit.L36
BnaA02g04920D	A02	2182206	2187283	AT5G20540	0.124923	-3.00089	0.0232326	Down	BRXL4	BREVIS RADIX-like 4/Belongs to five-member BRX gene family. Arabidopsis BRX genes share high levels of similarity among each others, with several conserved domains. The most distinct is BRX domain - highly conserved in all BRX genes among distantly related species. This protein-protein interaction domain is required and sufficient for BRX activity./BREVIS RADIX-like 4 (BRXL4); CONTAINS InterPro D…	[35.2.1001] not assigned.unknown
BnaA02g05190D	A02	2332406	2334236	AT5G21010	4.33241	2.11517	9.49341e-05	Up	BPM5	BTB-POZ and MATH domain 5/Encodes a member of the MATH-BTB domain proteins (BPMs) that directly interact with and target for proteasomal degradation the class I homeobox-leucine zipper (HD-ZIP) transcription factor ATHB6. Known members include AT5G19000 (BPM1), AT3G06190 (BPM2), AT2G39760 (BPM3), AT3G03740 (BPM4), AT5G21010 (BPM5) and AT3G43700 (BPM6)./BTB-POZ and MATH domain 5 (BPM5); CONTAINS I…	[35.1.16] not assigned.no ontology.speckle-type POZ protein-related
BnaA02g05200D	A02	2338483	2339896	AT5G21070	7.35903	2.87952	4.47473e-19	Up	/	unknown protein; Has 115 Blast hits to 115 proteins in 34 species: Archae - 1; Bacteria - 36; Metazoa - 0; Fungi - 0; Plants - 60; Viruses - 0; Other Eukaryotes - 18 (source: NCBI BLink).//	[35.2.1001] not assigned.unknown
BnaA02g05300D	A02	2409752	2413583	AT5G21160	0.495882	-1.01193	0.000295842	Down	LARP1A	LA RNA-binding protein/LA RNA-binding protein; FUNCTIONS IN: molecular_function unknown; INVOLVED IN: biological_process unknown; LOCATED IN: cytosol, nucleus; EXPRESSED IN: 25 plant structures; EXPRESSED DURING: 13 growth stages; CONTAINS InterPro DOMAIN/s: Winged helix-turn-helix transcription repressor DNA-binding (InterPro:IPR011991), RNA-binding protein Lupus La (InterPro:IPR006630), Protein…	[35.2.1001] not assigned.unknown
BnaA02g05300D	A02	2409752	2413583	AT5G21160	2.49581	1.31951	0.00310871	Up	/	LA RNA-binding protein/LA RNA-binding protein; FUNCTIONS IN: molecular_function unknown; INVOLVED IN: biological_process unknown; LOCATED IN: cytosol, nucleus; EXPRESSED IN: 25 plant structures; EXPRESSED DURING: 13 growth stages; CONTAINS InterPro DOMAIN/s: Winged helix-turn-helix transcription repressor DNA-binding (InterPro:IPR011991), RNA-binding protein Lupus La (InterPro:IPR006630), Protein…	[35.2.1001] not assigned.unknown
BnaA02g05380D	A02	2448798	2451879	AT5G21950	0.494314	-1.0165	0.03503	Down	/	alpha/beta-Hydrolases superfamily protein/alpha/beta-Hydrolases superfamily protein; CONTAINS InterPro DOMAIN/s: Alpha/beta hydrolase fold-1 (InterPro:IPR000073); BEST Arabidopsis thaliana protein match is: alpha/beta-Hydrolases superfamily protein (TAIR:AT4G33180.1); Has 30201 Blast hits to 17322 proteins in 780 species: Archae - 12; Bacteria - 1396; Metazoa - 17338; Fungi - 3422; Plants - 5037;…	[35.1.1023] not assigned.no ontology
BnaA02g05520D	A02	2548491	2548757	AT5G22270	3.78525	1.92039	1.79323e-05	Up	/	unknown protein; BEST Arabidopsis thaliana protein match is: unknown protein (TAIR:AT3G11600.1); Has 136 Blast hits to 136 proteins in 15 species: Archae - 0; Bacteria - 0; Metazoa - 0; Fungi - 0; Plants - 136; Viruses - 0; Other Eukaryotes - 0 (source: NCBI BLink).//	[35.2.1001] not assigned.unknown
BnaA02g05560D	A02	2560486	2562262	AT5G22300	3.13647	1.64914	0.000105751	Up	NIT4	nitrilase 4/encodes a nitrilase isomer. The purified enzyme shows a strong substrate specificity for beta-cyano-L-alanine, a intermediate product of the cyanide detoxification pathway./nitrilase 4 (NIT4); CONTAINS InterPro DOMAIN/s: Nitrilase/cyanide hydratase and apolipoprotein N-acyltransferase (InterPro:IPR003010), Nitrilase/cyanide hydratase, conserved site (InterPro:IPR000132); BEST Arabidop…	[16.5.1.3.3] secondary metabolism.sulfur-containing.glucosinolates.degradation.nitrilase
BnaA02g05700D	A02	2619014	2622286	AT5G22500	0.452883	-1.14279	0.0233581	Down	FAR1	fatty acid reductase 1/Encodes a member of the eight-member gene family encoding alcohol-forming fatty acyl-CoA reductases (FARs) identified in Arabidopsis thaliana. Three of the FARs, FAR1 (At5g22500), FAR4 (At3g44540) and FAR5 (At3g44550), are shown to generate the fatty alcohols found in root, seed coat, and wound-induced leaf tissue./fatty acid reductase 1 (FAR1); FUNCTIONS IN: oxidoreductase…	[11.9.4.13] lipid metabolism.lipid degradation.beta-oxidation.acyl CoA reductase
BnaA02g05750D	A02	2647419	2647850	AT5G22580	3.8179	1.93278	5.38366e-05	Up	At5g22580	Stress responsive A/B Barrel Domain/Stress responsive A/B Barrel Domain; FUNCTIONS IN: molecular_function unknown; INVOLVED IN: biological_process unknown; LOCATED IN: chloroplast; EXPRESSED IN: 22 plant structures; EXPRESSED DURING: 13 growth stages; CONTAINS InterPro DOMAIN/s: Stress responsive alpha-beta barrel (InterPro:IPR013097), Dimeric alpha-beta barrel (InterPro:IPR011008); BEST Arabidop…	[35.2.1001] not assigned.unknown
BnaA02g05820D	A02	2686635	2688685	AT1G48920	0.351138	-1.50989	9.07304e-06	Down	HDT1	nucleolin like 1/Encodes ATNUC-L1 (NUCLEOLIN LIKE 1), the predominant form of the two nucleolin proteins found in Arabidopsis. This protein is involved in rRNA processing, ribosome biosynthesis, and vascular pattern formation. PARL1 localizes to the nucleolus and parl1 mutants accumulate elevated levels of the unspliced 35S pre-rRNA. parl1 mutants also have defects in cotyledon, leaf, sepal, and …	[29.2.2.3.1] protein.synthesis.ribosome biogenesis.Pre-rRNA processing and modifications.snoRNPs
BnaA02g06170D	A02	2881565	2885270	AT5G60690	0.191384	-2.38545	0.0488027	Down	REV	Homeobox-leucine zipper family protein / lipid-binding START domain-containing protein/REVOLUTA regulates meristem initiation at lateral positions. a member of a small homeodomain-leucine zipper family. Has overlapping functions with PHAVOLUTA and PHABULOSA./REVOLUTA (REV); CONTAINS InterPro DOMAIN/s: Homeobox (InterPro:IPR001356), Homeodomain-like (InterPro:IPR009057), Lipid-binding START (Inter…	[33.99] development.unspecified
BnaA02g06190D	A02	2966319	2969523	AT5G60640	0.299055	-1.74152	0.000165335	Down	PDIL1-4	PDI-like 1-4/Encodes a protein disulfide isomerase-like (PDIL) protein, a member of a multigene family within the thioredoxin (TRX) superfamily. Unlike several other PDI family members, transcript levels for this gene are not up-regulated in response to three different chemical inducers of ER stress (dithiothreitol, beta-mercaptoethanol, and tunicamycin). However, the level of transcripts for thi…	[21.1.1] redox.thioredoxin.PDIL
BnaA02g06220D	A02	2988741	2990024	AT5G60540	0.0259506	-5.26809	0.00871341	Down	PDX2	pyridoxine biosynthesis 2/Encodes a protein predicted to function in tandem with PDX1 to form glutamine amidotransferase complex with involved in vitamin B6 biosynthesis. PDX2 is predicted to function as glutaminase within the complex./pyridoxine biosynthesis 2 (PDX2); CONTAINS InterPro DOMAIN/s: PdxT/SNO family, conserved site (InterPro:IPR021196), SNO glutamine amidotransferase (InterPro:IPR002…	[18.1008] Co-factor and vitamine metabolism
BnaA02g06220D	A02	2988741	2990024	AT5G60540	0.0140107	-6.15733	0.000293504	Down	PDX2	pyridoxine biosynthesis 2/Encodes a protein predicted to function in tandem with PDX1 to form glutamine amidotransferase complex with involved in vitamin B6 biosynthesis. PDX2 is predicted to function as glutaminase within the complex./pyridoxine biosynthesis 2 (PDX2); CONTAINS InterPro DOMAIN/s: PdxT/SNO family, conserved site (InterPro:IPR021196), SNO glutamine amidotransferase (InterPro:IPR002…	[18.1008] Co-factor and vitamine metabolism
BnaA02g06800D	A02	3236166	3239236	AT5G59810	49.3711	5.62559	0.0185605	Up	SBT5.4	Subtilase family protein/SBT5.4; FUNCTIONS IN: identical protein binding, serine-type endopeptidase activity; INVOLVED IN: proteolysis, negative regulation of catalytic activity; EXPRESSED IN: 12 plant structures; EXPRESSED DURING: 4 anthesis, C globular stage, petal differentiation and expansion stage; CONTAINS InterPro DOMAIN/s: Protease-associated PA (InterPro:IPR003137), Proteinase inhibitor,…	[29.5.1] protein.degradation.subtilases
BnaA02g06830D	A02	3245446	3246298	AT5G59800	2.4931	1.31794	0.00629627	Up	MBD7	methyl-CPG-binding domain 7/Protein containing methyl-CpG-binding domain.Has sequence similarity to human MBD proteins. Interacts with arginine methyltransferase 11. (AtPRMT11/methyl-CPG-binding domain 7 (MBD7); CONTAINS InterPro DOMAIN/s: DNA-binding, integrase-type (InterPro:IPR016177), Methyl-CpG DNA binding (InterPro:IPR001739); Has 1807 Blast hits to 1807 proteins in 277 species: Archae - 0;…	[27.3.59] RNA.regulation of transcription.Methyl binding domain proteins
BnaA02g06860D	A02	3256086	3258496	AT5G59750	0.119319	-3.0671	0.0206796	Down	RIBA3	DHBP synthase RibB-like alpha/beta domain;GTP cyclohydrolase II/DHBP synthase RibB-like alpha/beta domain;GTP cyclohydrolase II; FUNCTIONS IN: 3,4-dihydroxy-2-butanone-4-phosphate synthase activity, GTP cyclohydrolase II activity; INVOLVED IN: riboflavin biosynthetic process; LOCATED IN: chloroplast; EXPRESSED IN: 23 plant structures; EXPRESSED DURING: 13 growth stages; CONTAINS InterPro DOMAIN/s…	[18.3.1] Co-factor and vitamine metabolism.riboflavin.GTP cyclohydrolase II
BnaA02g06930D	A02	3286238	3290280	AT5G59680	224.792	7.81245	3.37238e-09	Up	At5g59680	Leucine-rich repeat protein kinase family protein/Leucine-rich repeat protein kinase family protein; FUNCTIONS IN: kinase activity; INVOLVED IN: protein amino acid phosphorylation; LOCATED IN: endomembrane system; EXPRESSED IN: 7 plant structures; EXPRESSED DURING: 6 growth stages; CONTAINS InterPro DOMAIN/s: Protein kinase, ATP binding site (InterPro:IPR017441), Protein kinase, catalytic domain …	[30.2.1] signalling.receptor kinases.leucine rich repeat I
BnaA02g07340D	A02	3485105	3487021	AT5G58970	0.464155	-1.10732	0.00427441	Down	PUMP2	uncoupling protein 2/uncoupling protein/uncoupling protein 2 (UCP2); FUNCTIONS IN: oxidative phosphorylation uncoupler activity; INVOLVED IN: transport, mitochondrial transport, transmembrane transport; LOCATED IN: mitochondrion, endomembrane system, membrane; EXPRESSED IN: 22 plant structures; EXPRESSED DURING: 13 growth stages; CONTAINS InterPro DOMAIN/s: Mitochondrial substrate carrier (InterP…	[9.8] mitochondrial electron transport / ATP synthesis.uncoupling protein
BnaA02g07440D	A02	3532532	3533811	AT5G58800	2.09524	1.06711	0.000667419	Up	At5g58800	Quinone reductase family protein/Quinone reductase family protein; FUNCTIONS IN: oxidoreductase activity, FMN binding; INVOLVED IN: negative regulation of transcription; LOCATED IN: plasma membrane; EXPRESSED IN: 22 plant structures; EXPRESSED DURING: 13 growth stages; CONTAINS InterPro DOMAIN/s: Flavoprotein WrbA (InterPro:IPR010089), NADPH-dependent FMN reductase (InterPro:IPR005025), Flavodoxi…	[11.8] lipid metabolism.'exotics'(steroids, squalene etc)
BnaA02g07510D	A02	3575843	3576676	AT5G58710	44.7431	5.48359	0.0114826	Up	/	rotamase CYP 7/Encodes cyclophilin ROC7./rotamase CYP 7 (ROC7); FUNCTIONS IN: peptidyl-prolyl cis-trans isomerase activity; INVOLVED IN: protein folding, root development; LOCATED IN: chloroplast; EXPRESSED IN: 22 plant structures; EXPRESSED DURING: 13 growth stages; CONTAINS InterPro DOMAIN/s: Cyclophilin-like (InterPro:IPR015891), Peptidyl-prolyl cis-trans isomerase, cyclophilin-type (InterPro:…	[31.3.1] cell.cycle.peptidylprolyl isomerase
BnaA02g07530D	A02	3578113	3581112	AT5G58700	0.389497	-1.36032	0.00590513	Down	PLC4	phosphatidylinositol-speciwc phospholipase C4/phosphatidylinositol-speciwc phospholipase C4 (PLC4); FUNCTIONS IN: phospholipase C activity, phosphoinositide phospholipase C activity, phosphoric diester hydrolase activity; INVOLVED IN: signal transduction, intracellular signaling pathway, lipid metabolic process; LOCATED IN: plasma membrane; EXPRESSED IN: 22 plant structures; EXPRESSED DURING: 15 …	[30.4.4] signalling.phosphinositides.phosphoinositide phospholipase C
BnaA02g07600D	A02	3623409	3625642	AT5G58470	3.13427	1.64813	2.19496e-10	Up	TAF15B	TBP-associated factor 15B/TBP-associated factor 15B (TAF15b); FUNCTIONS IN: binding, nucleotide binding, zinc ion binding, nucleic acid binding; INVOLVED IN: biological_process unknown; LOCATED IN: chloroplast; EXPRESSED IN: 22 plant structures; EXPRESSED DURING: 13 growth stages; CONTAINS InterPro DOMAIN/s: RNA recognition motif, RNP-1 (InterPro:IPR000504), Nucleotide-binding, alpha-beta plait (…	[27.3.99] RNA.regulation of transcription.unclassified
BnaA02g08060D	A02	3805040	3806366	AT5G57830	0.304663	-1.71471	0.0223762	Down	MYOB7	Protein of unknown function, DUF593/Protein of unknown function, DUF593; FUNCTIONS IN: molecular_function unknown; INVOLVED IN: biological_process unknown; LOCATED IN: cellular_component unknown; EXPRESSED IN: 18 plant structures; EXPRESSED DURING: 8 growth stages; CONTAINS InterPro DOMAIN/s: Protein of unknown function DUF593 (InterPro:IPR007656); BEST Arabidopsis thaliana protein match is: Prot…	[35.2.1001] not assigned.unknown
BnaA02g08150D	A02	3865479	3866093	AT5G57370	4.43195	2.14794	0.0144887	Up	/	unknown protein; CONTAINS InterPro DOMAIN/s: Protein of unknown function DUF1777 (InterPro:IPR013957); Has 30201 Blast hits to 17322 proteins in 780 species: Archae - 12; Bacteria - 1396; Metazoa - 17338; Fungi - 3422; Plants - 5037; Viruses - 0; Other Eukaryotes - 2996 (source: NCBI BLink).//	[35.1.1023] not assigned.no ontology
BnaA02g08170D	A02	3874936	3876027	AT5G57345	0.419132	-1.25452	0.000508163	Down	/	unknown protein; Has 30201 Blast hits to 17322 proteins in 780 species: Archae - 12; Bacteria - 1396; Metazoa - 17338; Fungi - 3422; Plants - 5037; Viruses - 0; Other Eukaryotes - 2996 (source: NCBI BLink).//	[35.2.1001] not assigned.unknown
BnaA02g08200D	A02	3897928	3902498	AT5G57320	3.95582	1.98398	0.02668	Up	VLN5	villin, putative/villin, putative; FUNCTIONS IN: actin binding; INVOLVED IN: cytoskeleton organization; LOCATED IN: cellular_component unknown; EXPRESSED IN: petal, leaf whorl, male gametophyte, flower, pollen tube; EXPRESSED DURING: L mature pollen stage, M germinated pollen stage, 4 anthesis, petal differentiation and expansion stage; CONTAINS InterPro DOMAIN/s: Gelsolin (InterPro:IPR007122), V…	[31.1] cell.organisation
BnaA02g08490D	A02	4162719	4164339	AT5G56860	0.0375528	-4.73494	0.0335529	Down	GATA21	GATA type zinc finger transcription factor family protein/Encodes a member of the GATA factor family of zinc finger transcription factors. Modulate chlorophyll biosynthesis and glutamate synthase (GLU1/Fd-GOGAT) expression./GATA, nitrate-inducible, carbon metabolism-involved (GNC); CONTAINS InterPro DOMAIN/s: Zinc finger, NHR/GATA-type (InterPro:IPR013088), Zinc finger, GATA-type (InterPro:IPR000…	[27.3.9] RNA.regulation of transcription.C2C2(Zn) GATA transcription factor family
BnaA02g08880D	A02	4424603	4426042	AT5G55720	10.5753	3.40263	0.0339109	Up	At5g55720	Pectin lyase-like superfamily protein/Pectin lyase-like superfamily protein; FUNCTIONS IN: lyase activity, pectate lyase activity; INVOLVED IN: biological_process unknown; LOCATED IN: endomembrane system; EXPRESSED IN: 13 plant structures; EXPRESSED DURING: 6 growth stages; CONTAINS InterPro DOMAIN/s: Pectin lyase fold/virulence factor (InterPro:IPR011050), AmbAllergen (InterPro:IPR018082), Pecta…	[10.6.3] cell wall.degradation.pectate lyases and polygalacturonases
BnaA02g08970D	A02	4459052	4460628	AT1G60700	0.489972	-1.02923	0.0112015	Down	FHA2	SMAD/FHA domain-containing protein /SMAD/FHA domain-containing protein ; CONTAINS InterPro DOMAIN/s: SMAD/FHA domain (InterPro:IPR008984), Forkhead-associated (FHA) domain (InterPro:IPR000253); BEST Arabidopsis thaliana protein match is: Forkhead-associated (FHA) domain-containing protein (TAIR:AT3G54350.3); Has 241 Blast hits to 241 proteins in 78 species: Archae - 0; Bacteria - 0; Metazoa - 148…	[27.3.48] RNA.regulation of transcription.FHA transcription factor
BnaA02g09170D	A02	4534820	4537370	AT5G55230	0.417562	-1.25994	0.000471998	Down	MAP65-1	microtubule-associated proteins 65-1/Binds and bundles microtubules. Plays a role in stabilizing anti-parallel microtubules in the central spindle at anaphase to early cytokinesis but is not essential at the midline of the phragmoplast at later stages. The timing with which the MAP65-1 was targeted to the spindle appears to be regulated by a phosphorylation sensitive switch. Enhances microtubule …	[31.1] cell.organisation
BnaA02g09320D	A02	4607639	4610258	AT5G55050	13.4734	3.75204	0.0130529	Up	At5g55050	GDSL-like Lipase/Acylhydrolase superfamily protein/GDSL-like Lipase/Acylhydrolase superfamily protein; FUNCTIONS IN: hydrolase activity, acting on ester bonds, lipase activity, carboxylesterase activity; INVOLVED IN: lipid metabolic process; LOCATED IN: endomembrane system; EXPRESSED IN: 17 plant structures; EXPRESSED DURING: 10 growth stages; CONTAINS InterPro DOMAIN/s: Lipase, GDSL, active site…	[26.28] misc.GDSL-motif lipase
BnaA02g09460D	A02	4687286	4689108	AT5G54770	0.257971	-1.95472	1.04131e-08	Down	THI1	thiazole biosynthetic enzyme, chloroplast (ARA6) (THI1) (THI4)/Encodes a thiamine biosynthetic gene that has a dual function in thiamine biosynthesis and mitochondrial DNA damage tolerance. It appears to be involved in producing the thiazole portion of thiamine (vitamin B1). A crystal structure of the protein reveals that it forms a 2-ring homo-octamer./THI1; FUNCTIONS IN: protein homodimerizatio…	[18.2] Co-factor and vitamine metabolism.thiamine
BnaA02g09590D	A02	4811606	4812001	AT5G54490	0.263588	-1.92364	0.0286078	Down	PBP1	pinoid-binding protein 1/Encodes a PINOID (PID)-binding protein containing putative EF-hand calcium-binding motifs. The interaction is dependent on the presence of calcium. mRNA expression is up-regulated by auxin. Not a phosphorylation target of PID, likely acts upstream of PID to regulate the activity of this protein in response to changes in calcium levels./pinoid-binding protein 1 (PBP1); CON…	[30.3] signalling.calcium
BnaA02g09730D	A02	4888636	4888854	/	7.94509	2.99006	0.00126216	Up	/	/
BnaA02g09840D	A02	4934282	4936539	AT5G54130	0.47426	-1.07625	0.00883357	Down	At1g02270	Calcium-binding endonuclease/exonuclease/phosphatase family/Calcium-binding endonuclease/exonuclease/phosphatase family; FUNCTIONS IN: calcium ion binding; EXPRESSED IN: 24 plant structures; EXPRESSED DURING: 15 growth stages; CONTAINS InterPro DOMAIN/s: EF-Hand 1, calcium-binding site (InterPro:IPR018247), EF-HAND 2 (InterPro:IPR018249), EF-hand-like domain (InterPro:IPR011992), Endonuclease/exo…	[30.3] signalling.calcium
BnaA02g09980D	A02	5018673	5023254	AT5G53940	3.49041	1.8034	0.0225615	Up	At5g53940	Yippee family putative zinc-binding protein/Yippee family putative zinc-binding protein; CONTAINS InterPro DOMAIN/s: Yippee-like protein (InterPro:IPR004910); BEST Arabidopsis thaliana protein match is: Yippee family putative zinc-binding protein (TAIR:AT2G40110.1); Has 1807 Blast hits to 1807 proteins in 277 species: Archae - 0; Bacteria - 0; Metazoa - 736; Fungi - 347; Plants - 385; Viruses - 0…	[35.1.1023] not assigned.no ontology
BnaA02g10280D	A02	5234453	5237079	AT5G53390	0.42999	-1.21763	7.95372e-08	Down	WSD1	O-acyltransferase (WSD1-like) family protein/Encodes a member of the bifunctional wax ester synthase/diacylglycerol acyltransferase gene family, WSD11, which is expressed in elongating petals and localized to the plasma membrane./O-acyltransferase (WSD1-like) family protein; CONTAINS InterPro DOMAIN/s: O-acyltransferase, WSD1, C-terminal (InterPro:IPR009721), O-acyltransferase, WSD1, N-terminal (…	[35.2.1001] not assigned.unknown
BnaA02g10770D	A02	5570735	5571481	AT5G52550	2.00139	1.001	0.00934597	Up	/	unknown protein; BEST Arabidopsis thaliana protein match is: unknown protein (TAIR:AT4G25670.2); Has 30201 Blast hits to 17322 proteins in 780 species: Archae - 12; Bacteria - 1396; Metazoa - 17338; Fungi - 3422; Plants - 5037; Viruses - 0; Other Eukaryotes - 2996 (source: NCBI BLink).//	[35.2.1001] not assigned.unknown
BnaA02g10960D	A02	5695548	5698637	AT5G52340	0.339064	-1.56037	0.0114152	Down	EXO70A1	exocyst subunit exo70 family protein A2/A member of EXO70 gene family, putative exocyst subunits, conserved in land plants. Arabidopsis thaliana contains 23 putative EXO70 genes, which can be classified into eight clusters on the phylogenetic tree./exocyst subunit exo70 family protein A2 (EXO70A2); INVOLVED IN: exocytosis, vesicle docking involved in exocytosis; LOCATED IN: exocyst; EXPRESSED IN:…	[31.4] cell.vesicle transport
BnaA02g11840D	A02	6212522	6214593	AT1G64970	0.389653	-1.35974	6.05903e-05	Down	VTE4	gamma-tocopherol methyltransferase/gamma-tocopherol methyltransferase (g-TMT) mRNA, nuclear; mutant has Deficient in alpha and beta tocopherol; Accumulates gamma tocopherol in leaves/gamma-tocopherol methyltransferase (G-TMT); CONTAINS InterPro DOMAIN/s: Methyltransferase type 11 (InterPro:IPR013216); BEST Arabidopsis thaliana protein match is: S-adenosyl-L-methionine-dependent methyltransferases…	[16.1.3.5] secondary metabolism.isoprenoids.tocopherol biosynthesis.tocopherol methyltransferase
BnaA02g11980D	A02	6273691	6275322	AT1G65170	3.96596	1.98767	0.0488096	Up	/	Ubiquitin carboxyl-terminal hydrolase family protein/Ubiquitin carboxyl-terminal hydrolase family protein; FUNCTIONS IN: ubiquitin thiolesterase activity; INVOLVED IN: ubiquitin-dependent protein catabolic process; LOCATED IN: cellular_component unknown; EXPRESSED IN: 12 plant structures; EXPRESSED DURING: 4 anthesis, F mature embryo stage, petal differentiation and expansion stage, E expanded co…	[29.5.11] protein.degradation.ubiquitin
BnaA02g12150D	A02	6401719	6403551	AT1G65560	2.95283	1.5621	0.0368917	Up	DBR	Zinc-binding dehydrogenase family protein/Zinc-binding dehydrogenase family protein; FUNCTIONS IN: oxidoreductase activity, binding, zinc ion binding, catalytic activity; INVOLVED IN: oxidation reduction, metabolic process; LOCATED IN: cellular_component unknown; EXPRESSED IN: 23 plant structures; EXPRESSED DURING: 13 growth stages; CONTAINS InterPro DOMAIN/s: GroES-like (InterPro:IPR011032), NAD…	[26.11] misc.alcohol dehydrogenases
BnaA02g12340D	A02	6528349	6529474	AT1G66070	0.470855	-1.08664	0.00155388	Down	/	Translation initiation factor eIF3 subunit/Translation initiation factor eIF3 subunit; FUNCTIONS IN: molecular_function unknown; INVOLVED IN: biological_process unknown; EXPRESSED IN: 23 plant structures; EXPRESSED DURING: 13 growth stages; CONTAINS InterPro DOMAIN/s: Translation initiation factor eIF3 subunit (InterPro:IPR013906); BEST Arabidopsis thaliana protein match is: Translation initiatio…	[29.2.3] protein.synthesis.initiation
BnaA02g13110D	A02	7179124	7180482	AT1G67400	0.397157	-1.33222	0.0488163	Down	KAPP	ELMO/CED-12 family protein/ELMO/CED-12 family protein; INVOLVED IN: phagocytosis; LOCATED IN: cytoskeleton; CONTAINS InterPro DOMAIN/s: Engulfment/cell motility, ELMO (InterPro:IPR006816); BEST Arabidopsis thaliana protein match is: ELMO/CED-12 family protein (TAIR:AT2G44770.1); Has 873 Blast hits to 873 proteins in 155 species: Archae - 0; Bacteria - 0; Metazoa - 490; Fungi - 72; Plants - 180; V…	[35.1.1023] not assigned.no ontology
BnaA02g13360D	A02	7346507	7346842	/	14.8738	3.8947	0.00362218	Up	/	/
BnaA02g13690D	A02	7531139	7532985	AT1G68230	3.42544	1.77629	0.0215661	Up	RTNLB14	Reticulon family protein/Reticulon family protein; FUNCTIONS IN: molecular_function unknown; INVOLVED IN: biological_process unknown; LOCATED IN: endoplasmic reticulum; EXPRESSED IN: 21 plant structures; EXPRESSED DURING: 10 growth stages; CONTAINS InterPro DOMAIN/s: Reticulon (InterPro:IPR003388); BEST Arabidopsis thaliana protein match is: Reticulon family protein (TAIR:AT2G46170.1); Has 30201 …	[35.1.1023] not assigned.no ontology
BnaA02g14270D	A02	8011051	8013098	AT1G69380	41.3867	5.3711	0.0151152	Up	/	Protein of unknown function (DUF155)/Encodes a mitochondria-localized protein that is required for cell division in the root meristem./Protein of unknown function (DUF155); CONTAINS InterPro DOMAIN/s: Protein of unknown function DUF155 (InterPro:IPR003734); BEST Arabidopsis thaliana protein match is: Protein of unknown function (DUF155) (TAIR:AT5G13610.1); Has 567 Blast hits to 567 proteins in 24…	[35.2.1001] not assigned.unknown
BnaA02g14440D	A02	8153554	8156050	AT1G69610	0.142834	-2.80759	0.0386465	Down	/	Protein of unknown function (DUF1666)/FUNCTIONS IN: structural constituent of ribosome; INVOLVED IN: N-terminal protein myristoylation, translation; LOCATED IN: ribosome, intracellular; EXPRESSED IN: 20 plant structures; EXPRESSED DURING: 12 growth stages; CONTAINS InterPro DOMAIN/s: Ribosomal protein L34e (InterPro:IPR008195), Protein of unknown function DUF1666 (InterPro:IPR012870); BEST Arabid…	[35.2.1001] not assigned.unknown
BnaA02g14550D	A02	8246350	8247959	AT1G69780	0.498848	-1.00333	0.00186502	Down	ATHB-13	Homeobox-leucine zipper protein family/Encodes a homeodomain leucine zipper class I (HD-Zip I) protein./ATHB13; FUNCTIONS IN: sequence-specific DNA binding, DNA binding, sequence-specific DNA binding transcription factor activity; INVOLVED IN: cotyledon morphogenesis, regulation of transcription, DNA-dependent, response to sucrose stimulus, leaf morphogenesis; LOCATED IN: nucleus; EXPRESSED IN: 2…	[27.3.22] RNA.regulation of transcription.HB,Homeobox transcription factor family
BnaA02g14640D	A02	8305274	8307349	AT1G69240	2.98615	1.57828	0.0100811	Up	MES15	methyl esterase 15/Encodes a protein predicted to act as a carboxylesterase. It has similarity to the SABP2 methyl salicylate esterase from tobacco but no enzymatic activity has been identified for this protein./methyl esterase 15 (MES15); FUNCTIONS IN: hydrolase activity; LOCATED IN: chloroplast; EXPRESSED IN: root hair; CONTAINS InterPro DOMAIN/s: Alpha/beta hydrolase fold-1 (InterPro:IPR000073…	[26.8] misc.nitrilases, *nitrile lyases, berberine bridge enzymes, reticuline oxidases, troponine reductases
BnaA02g14790D	A02	8465209	8467945	AT1G70290	2.44949	1.29248	0.00199799	Up	TPS8	trehalose-6-phosphatase synthase S8/Encodes an enzyme putatively involved in trehalose biosynthesis. Though the protein has both trehalose-6-phosphate synthase (TPS)-like and trehalose-6-phosphate phosphatase (TPP)-like domains, neither activity has been detected in enzymatic assays nor has the protein been able to complement yeast TPS or TPP mutants./trehalose-6-phosphatase synthase S8 (TPS8); F…	[3.2.3] minor CHO metabolism.trehalose.potential TPS/TPP
BnaA02g14800D	A02	8475226	8491893	AT1G56130	2.69309	1.42926	0.00180979	Up	At1g56130	Leucine-rich repeat transmembrane protein kinase/Leucine-rich repeat transmembrane protein kinase; FUNCTIONS IN: protein serine/threonine kinase activity, protein kinase activity, ATP binding; INVOLVED IN: protein amino acid phosphorylation; LOCATED IN: plasma membrane, membrane; EXPRESSED IN: cultured cell; CONTAINS InterPro DOMAIN/s: Serine/threonine-protein kinase domain (InterPro:IPR002290), …	[30.2.8.2] signalling.receptor kinases.leucine rich repeat VIII.VIII-2
BnaA02g14840D	A02	8509389	8509861	AT1G70350	3.40994	1.76974	0.00172192	Up	/	unknown protein; Has 98 Blast hits to 98 proteins in 11 species: Archae - 0; Bacteria - 0; Metazoa - 0; Fungi - 0; Plants - 98; Viruses - 0; Other Eukaryotes - 0 (source: NCBI BLink).//	[35.2.1001] not assigned.unknown
BnaA02g14860D	A02	8518354	8519124	AT1G23710	0.471584	-1.08441	0.0183834	Down	/	Protein of unknown function (DUF1645)/Protein of unknown function (DUF1645); CONTAINS InterPro DOMAIN/s: Protein of unknown function DUF1645 (InterPro:IPR012442); BEST Arabidopsis thaliana protein match is: Protein of unknown function (DUF1645) (TAIR:AT1G70420.1); Has 288 Blast hits to 282 proteins in 52 species: Archae - 0; Bacteria - 6; Metazoa - 16; Fungi - 11; Plants - 191; Viruses - 0; Other…	[35.2.1001] not assigned.unknown
BnaA02g15030D	A02	8641085	8642375	/	2.12999	1.09085	0.000148931	Up	/	/
BnaA02g15080D	A02	8664643	8665344	/	9.01274	3.17197	0.0112314	Up	/	/
BnaA02g15090D	A02	8667555	8669007	AT1G70670	0.235898	-2.08376	0.0131879	Down	PXG4	Caleosin-related family protein/The gene encodes a stress-responsive and OB-associated non-seed caleosin-like protein. It plays a negative regulator role in ABA signaling./Caleosin-related family protein; CONTAINS InterPro DOMAIN/s: Caleosin related (InterPro:IPR007736); BEST Arabidopsis thaliana protein match is: Caleosin-related family protein (TAIR:AT1G70680.1); Has 341 Blast hits to 336 prote…	[33.99] development.unspecified
BnaA02g15450D	A02	8947046	8951512	AT1G71410	2.66055	1.41172	1.07559e-09	Up	ppk32	ARM repeat superfamily protein/ARM repeat superfamily protein; FUNCTIONS IN: binding, protein kinase activity, kinase activity, ATP binding; INVOLVED IN: protein amino acid phosphorylation; LOCATED IN: membrane; EXPRESSED IN: 24 plant structures; EXPRESSED DURING: 15 growth stages; CONTAINS InterPro DOMAIN/s: Protein kinase, catalytic domain (InterPro:IPR000719), Armadillo-type fold (InterPro:IPR…	[29.4] protein.postranslational modification
BnaA02g15830D	A02	9270493	9272448	AT1G72160	0.456813	-1.13033	0.00864573	Down	PATL3	Sec14p-like phosphatidylinositol transfer family protein/Sec14p-like phosphatidylinositol transfer family protein; FUNCTIONS IN: transporter activity; INVOLVED IN: transport; LOCATED IN: plasma membrane; EXPRESSED IN: 24 plant structures; EXPRESSED DURING: 13 growth stages; CONTAINS InterPro DOMAIN/s: Cellular retinaldehyde-binding/triple function, C-terminal (InterPro:IPR001251), Cellular retina…	[29.3.4.99] protein.targeting.secretory pathway.unspecified
BnaA02g15990D	A02	9445327	9446692	AT1G72450	0.337401	-1.56746	0.00858614	Down	TIFY11B	jasmonate-zim-domain protein 6/JAZ6 transcript levels rise in response to a jasmonate stimulus and a GFP:JAZ6 fusion protein localizes to the nucleus. Application of jasmonate methyl ester to Arabidopsis roots reduces the levels of a JAZ6:GUS fusion protein, presumably by stimulating ubiquitin-proteasome-mediated degradation./jasmonate-zim-domain protein 6 (JAZ6); CONTAINS InterPro DOMAIN/s: Tify…	[35.2.1001] not assigned.unknown
BnaA02g16050D	A02	9515555	9519220	AT1G72570	2.4723	1.30586	0.00493821	Up	AIL1	Integrase-type DNA-binding superfamily protein/Integrase-type DNA-binding superfamily protein; CONTAINS InterPro DOMAIN/s: DNA-binding, integrase-type (InterPro:IPR016177), Pathogenesis-related transcriptional factor/ERF, DNA-binding (InterPro:IPR001471); BEST Arabidopsis thaliana protein match is: AINTEGUMENTA-like 5 (TAIR:AT5G57390.1); Has 7692 Blast hits to 5276 proteins in 259 species: Archae…	[27.3.3] RNA.regulation of transcription.AP2/EREBP, APETALA2/Ethylene-responsive element binding protein family
BnaA02g16200D	A02	9675683	9678735	AT1G72970	0.380137	-1.39541	1.56312e-17	Down	HTH	Glucose-methanol-choline (GMC) oxidoreductase family protein/Originally identified as a mutation that causes floral organs to fuse together. About 10-20% of mutants also have defects in ovules. Mutants have reduced fertility most likely as because of fusions that pistil emergence. The protein has similarity to the mandelonitrile lyase family of FAD containing oxidoreductases and is predicted to b…	[26.8] misc.nitrilases, *nitrile lyases, berberine bridge enzymes, reticuline oxidases, troponine reductases
BnaA02g16390D	A02	9733816	9736907	AT1G73200	0.443226	-1.17389	0.0196564	Down	YPR091C	Putative integral membrane protein conserved region (DUF2404)/Putative integral membrane protein conserved region (DUF2404); FUNCTIONS IN: phosphoinositide binding; INVOLVED IN: signal transduction; LOCATED IN: vacuole; EXPRESSED IN: 25 plant structures; EXPRESSED DURING: 14 growth stages; CONTAINS InterPro DOMAIN/s: Protein of unknown function DUF2404, transmembrane (InterPro:IPR019411), Pleckst…	[35.2.1001] not assigned.unknown
BnaA02g16540D	A02	9873855	9875030	/	23.5969	4.56053	0.0258426	Up	At3g24610	/
BnaA02g16590D	A02	9902683	9903596	AT1G73885	2.12352	1.08646	0.0112891	Up	/	unknown protein; FUNCTIONS IN: molecular_function unknown; INVOLVED IN: biological_process unknown; LOCATED IN: chloroplast thylakoid membrane, chloroplast; Has 37 Blast hits to 37 proteins in 13 species: Archae - 0; Bacteria - 0; Metazoa - 0; Fungi - 0; Plants - 37; Viruses - 0; Other Eukaryotes - 0 (source: NCBI BLink).//	[35.2.1001] not assigned.unknown
BnaA02g17400D	A02	10523443	10528089	AT1G75700	0.0404903	-4.62628	0.0417401	Down	HVA22G	HVA22-like protein G/HVA22-like protein G (HVA22G); CONTAINS InterPro DOMAIN/s: TB2/DP1/HVA22 related protein (InterPro:IPR004345); BEST Arabidopsis thaliana protein match is: HVA22-like protein H (ATHVA22H) (TAIR:AT1G19950.1); Has 1473 Blast hits to 1473 proteins in 200 species: Archae - 0; Bacteria - 0; Metazoa - 703; Fungi - 189; Plants - 488; Viruses - 0; Other Eukaryotes - 93 (source: NCBI B…	[17.1.1.1002] hormone metabolism.abscisic acid.synthesis-degradation
BnaA02g17410D	A02	10533042	10535127	AT1G75710	0.447701	-1.15939	0.00474814	Down	/	C2H2-like zinc finger protein/C2H2-like zinc finger protein; FUNCTIONS IN: sequence-specific DNA binding transcription factor activity, zinc ion binding, nucleic acid binding; LOCATED IN: intracellular; EXPRESSED IN: 22 plant structures; EXPRESSED DURING: 13 growth stages; CONTAINS InterPro DOMAIN/s: Zinc finger, C2H2-like (InterPro:IPR015880), Zinc finger, C2H2-type (InterPro:IPR007087); BEST Ar…	[27.3.11] RNA.regulation of transcription.C2H2 zinc finger family
BnaA02g17670D	A02	10628242	10629869	AT1G76680	0.294923	-1.76159	1.15489e-05	Down	OPR1	12-oxophytodienoate reductase 1/Encodes a member of an alpha/beta barrel fold family of FMN-containing oxidoreductases. One of the closely related 12-oxophytodienoic acid reductases. This enzyme is not expected to participate in jasmonic acid biosynthesis because during in vitro assays, it shows very little activity with the naturally occurring OPDA isomer. Shows activity towards 2,4,6-trinitroto…	[17.7.1.5] hormone metabolism.jasmonate.synthesis-degradation.12-Oxo-PDA-reductase
BnaA02g17770D	A02	10690518	10691233	AT1G76850	0.202498	-2.30402	0.00614097	Down	SEC5A	exocyst complex component sec5/Encodes a member of the exocyst complex gene family. The exocyst is a protein complex involved in tethering vesicles to the plasma membrane during regulated or polarized secretion./exocyst complex component sec5 (SEC5A); FUNCTIONS IN: molecular_function unknown; INVOLVED IN: pollen germination, pollen tube growth; LOCATED IN: cytosol, plasma membrane; EXPRESSED IN: …	[35.2.1001] not assigned.unknown
BnaA02g18010D	A02	10879154	10882133	/	2.74655	1.45762	3.32736e-06	Up	At2g20620	/
BnaA02g18060D	A02	10904108	10904843	/	0.260329	-1.94159	6.15689e-06	Down	/	/
BnaA02g18160D	A02	10991953	10993594	AT1G76570	0.245711	-2.02496	7.23275e-05	Down	LHCB7	Chlorophyll A-B binding family protein/Chlorophyll A-B binding family protein; FUNCTIONS IN: chlorophyll binding; INVOLVED IN: response to blue light, response to far red light, photosynthesis; LOCATED IN: light-harvesting complex, chloroplast, membrane; EXPRESSED IN: 28 plant structures; EXPRESSED DURING: 13 growth stages; CONTAINS InterPro DOMAIN/s: Chlorophyll A-B binding protein (InterPro:IPR…	[1.1.1.1] PS.lightreaction.photosystem II.LHC-II
BnaA02g18310D	A02	11109391	11113192	AT5G07980	0.203024	-2.30028	3.2562e-05	Down	/	dentin sialophosphoprotein-related/dentin sialophosphoprotein-related; BEST Arabidopsis thaliana protein match is: unknown protein (TAIR:AT5G07940.2); Has 1336 Blast hits to 783 proteins in 174 species: Archae - 4; Bacteria - 291; Metazoa - 248; Fungi - 128; Plants - 141; Viruses - 0; Other Eukaryotes - 524 (source: NCBI BLink)./	[35.1.1023] not assigned.no ontology
BnaA02g18320D	A02	11116275	11117909	AT1G77520	0.176775	-2.50001	0.00040882	Down	IGMT1	O-methyltransferase family protein/O-methyltransferase family protein; CONTAINS InterPro DOMAIN/s: Winged helix-turn-helix transcription repressor DNA-binding (InterPro:IPR011991), Plant methyltransferase dimerisation (InterPro:IPR012967), O-methyltransferase, family 2 (InterPro:IPR001077), O-methyltransferase, COMT, eukaryota (InterPro:IPR016461); BEST Arabidopsis thaliana protein match is: O-me…	[16.2] secondary metabolism.phenylpropanoids
BnaA02g18850D	A02	11611446	11612315	AT1G78310	0.379286	-1.39864	0.010396	Down	VQ9	VQ motif-containing protein/VQ motif-containing protein; LOCATED IN: chloroplast; EXPRESSED IN: 17 plant structures; EXPRESSED DURING: 10 growth stages; CONTAINS InterPro DOMAIN/s: VQ (InterPro:IPR008889); BEST Arabidopsis thaliana protein match is: VQ motif-containing protein (TAIR:AT2G35230.1); Has 2188 Blast hits to 1760 proteins in 229 species: Archae - 0; Bacteria - 55; Metazoa - 822; Fungi …	[35.1.1023] not assigned.no ontology
BnaA02g19010D	A02	11748378	11749690	AT1G78690	0.311391	-1.6832	0.021101	Down	At1g78690	Phospholipid/glycerol acyltransferase family protein/Encodes a lysoglycerophospholipid O-acyltransferase that acylates 1-acyl lyso PE and 1-acyl lyso PG but not PE or PG./Phospholipid/glycerol acyltransferase family protein; FUNCTIONS IN: acyltransferase activity; INVOLVED IN: metabolic process; EXPRESSED IN: 21 plant structures; EXPRESSED DURING: 12 growth stages; CONTAINS InterPro DOMAIN/s: Pho…	[26.5] misc.acyl transferases
BnaA02g19210D	A02	11928099	11928869	/	0.296427	-1.75425	1.91475e-17	Down	CAMTA6	/
BnaA02g19360D	A02	12014701	12017935	AT1G80930	2.90557	1.53882	1.32503e-09	Up	cwc22	MIF4G domain-containing protein / MA3 domain-containing protein/MIF4G domain-containing protein / MA3 domain-containing protein; FUNCTIONS IN: RNA binding, binding; INVOLVED IN: translation, RNA metabolic process; LOCATED IN: cytosol, nucleus; EXPRESSED IN: 25 plant structures; EXPRESSED DURING: 13 growth stages; CONTAINS InterPro DOMAIN/s: Initiation factor eIF-4 gamma, MA3 (InterPro:IPR003891),…	[27.4] RNA.RNA binding
BnaA02g19470D	A02	12084113	12088432	AT1G80680	0.286791	-1.80193	1.46561e-05	Down	NUP96	SUPPRESSOR OF AUXIN RESISTANCE 3/Mutant has early-flowering phenotype, encodes a putative nucleoporin. Required for the activation of downstream defense pathways by the snc1 mutation. Involved in basal resistance against bacterial pathogens./SUPPRESSOR OF AUXIN RESISTANCE 3 (SAR3); FUNCTIONS IN: porin activity; INVOLVED IN: mRNA export from nucleus, defense response signaling pathway, resistance …	[29.3.1] protein.targeting.nucleus
BnaA02g19620D	A02	12190861	12192264	AT1G80570	19.8432	4.31057	0.0446109	Up	FBL14	RNI-like superfamily protein/RNI-like superfamily protein; CONTAINS InterPro DOMAIN/s: F-box domain, cyclin-like (InterPro:IPR001810); BEST Arabidopsis thaliana protein match is: F-box/RNI-like superfamily protein (TAIR:AT4G15475.1); Has 30201 Blast hits to 17322 proteins in 780 species: Archae - 12; Bacteria - 1396; Metazoa - 17338; Fungi - 3422; Plants - 5037; Viruses - 0; Other Eukaryotes - 29…	[29.5.11.4.3.2] protein.degradation.ubiquitin.E3.SCF.FBOX
BnaA02g19730D	A02	12237805	12238299	AT1G80450	0.0864786	-3.53151	0.0273388	Down	VQ11	VQ motif-containing protein/VQ motif-containing protein; FUNCTIONS IN: molecular_function unknown; INVOLVED IN: biological_process unknown; LOCATED IN: chloroplast; EXPRESSED IN: 14 plant structures; EXPRESSED DURING: 7 growth stages; CONTAINS InterPro DOMAIN/s: VQ (InterPro:IPR008889); BEST Arabidopsis thaliana protein match is: VQ motif-containing protein (TAIR:AT1G28280.2); Has 128 Blast hits …	[35.1.1023] not assigned.no ontology
BnaA02g20060D	A02	12396937	12397824	AT1G79960	0.197069	-2.34322	0.0153206	Down	OFP14	ovate family protein 14/ovate family protein 14 (OFP14); CONTAINS InterPro DOMAIN/s: Protein of unknown function DUF623 (InterPro:IPR006458); BEST Arabidopsis thaliana protein match is: ovate family protein 13 (TAIR:AT5G04820.1); Has 451 Blast hits to 451 proteins in 52 species: Archae - 0; Bacteria - 0; Metazoa - 9; Fungi - 29; Plants - 394; Viruses - 0; Other Eukaryotes - 19 (source: NCBI BLink…	[35.1.1023] not assigned.no ontology
BnaA02g20180D	A02	12475776	12478569	AT1G64880	2.13631	1.09512	2.80788e-10	Up	rps5	Ribosomal protein S5 family protein/Ribosomal protein S5 family protein; FUNCTIONS IN: structural constituent of ribosome, RNA binding; INVOLVED IN: translation; LOCATED IN: ribosome, Golgi apparatus, intracellular; EXPRESSED IN: 22 plant structures; EXPRESSED DURING: 13 growth stages; CONTAINS InterPro DOMAIN/s: Double-stranded RNA-binding-like (InterPro:IPR014720), Ribosomal protein S5, C-termi…	[29.2.1.1.3.1.5] protein.synthesis.ribosomal protein.prokaryotic.unknown organellar.30S subunit.S5
BnaA02g20690D	A02	13034018	13035805	AT4G02590	0.392963	-1.34754	0.00131388	Down	UNE12	basic helix-loop-helix (bHLH) DNA-binding superfamily protein/unfertilized embryo sac 12 (UNE12); FUNCTIONS IN: DNA binding, sequence-specific DNA binding transcription factor activity; INVOLVED IN: double fertilization forming a zygote and endosperm, regulation of transcription; LOCATED IN: nucleus; EXPRESSED IN: 22 plant structures; EXPRESSED DURING: 13 growth stages; CONTAINS InterPro DOMAIN/s…	[27.3.6] RNA.regulation of transcription.bHLH,Basic Helix-Loop-Helix family
BnaA02g20730D	A02	13078226	13079348	AT4G02690	227.599	7.83035	8.17851e-09	Up	LFG3	Bax inhibitor-1 family protein/Bax inhibitor-1 family protein; CONTAINS InterPro DOMAIN/s: Inhibitor of apoptosis-promoting Bax1 related (InterPro:IPR006214); BEST Arabidopsis thaliana protein match is: Bax inhibitor-1 family protein (TAIR:AT1G03070.2); Has 4713 Blast hits to 4713 proteins in 1352 species: Archae - 0; Bacteria - 2545; Metazoa - 840; Fungi - 138; Plants - 214; Viruses - 83; Other …	[35.1.1023] not assigned.no ontology
BnaA02g20890D	A02	13225168	13227732	AT4G03110	0.204669	-2.28864	0.000819195	Down	BRN1	RNA-binding protein-defense related 1/Encodes a putative RNA-binding protein that is located in the cytoplasm and is involved in the hypersensitive response and positively regulates salicylic acid-mediated immunity./RNA-binding protein-defense related 1 (RBP-DR1); FUNCTIONS IN: RNA binding, nucleotide binding, nucleic acid binding; INVOLVED IN: plant-type hypersensitive response, positive regulat…	[27.4] RNA.RNA binding
BnaA02g20890D	A02	13225168	13227732	AT4G03110	0.290643	-1.78268	0.00325777	Down	BRN1	RNA-binding protein-defense related 1/Encodes a putative RNA-binding protein that is located in the cytoplasm and is involved in the hypersensitive response and positively regulates salicylic acid-mediated immunity./RNA-binding protein-defense related 1 (RBP-DR1); FUNCTIONS IN: RNA binding, nucleotide binding, nucleic acid binding; INVOLVED IN: plant-type hypersensitive response, positive regulat…	[27.4] RNA.RNA binding
BnaA02g21030D	A02	13321784	13323965	AT1G43910	0.280129	-1.83584	0.030844	Down	/	P-loop containing nucleoside triphosphate hydrolases superfamily protein/P-loop containing nucleoside triphosphate hydrolases superfamily protein; FUNCTIONS IN: nucleoside-triphosphatase activity, ATPase activity, nucleotide binding, ATP binding; LOCATED IN: endomembrane system; EXPRESSED IN: 23 plant structures; EXPRESSED DURING: 13 growth stages; CONTAINS InterPro DOMAIN/s: ATPase, AAA-type, co…	[29.5.9] protein.degradation.AAA type
BnaA02g21280D	A02	13663393	13664738	AT2G37620	0.315269	-1.66535	0.0209285	Down	ACT1	actin 1/Member of the actin gene family. Expressed in mature pollen./actin 1 (ACT1); FUNCTIONS IN: structural constituent of cytoskeleton; INVOLVED IN: cytoskeleton organization, root hair elongation, developmental growth; LOCATED IN: cell wall, cytoskeleton, plasma membrane; EXPRESSED IN: ovule, vascular bundle, male gametophyte, cultured cell, pollen tube; EXPRESSED DURING: L mature pollen stag…	[31.1] cell.organisation
BnaA02g21340D	A02	13716372	13716992	AT4G12390	6.76769	2.75866	0.0394894	Up	PMEI9	pectin methylesterase inhibitor 1/pectin methylesterase inhibitor 1 (PME1); FUNCTIONS IN: enzyme inhibitor activity, pectinesterase inhibitor activity, pectinesterase activity; INVOLVED IN: biological_process unknown; LOCATED IN: endomembrane system; EXPRESSED IN: 22 plant structures; EXPRESSED DURING: 13 growth stages; CONTAINS InterPro DOMAIN/s: Pectinesterase inhibitor (InterPro:IPR006501); BE…	[26.18] misc.invertase/pectin methylesterase inhibitor family protein
BnaA02g21350D	A02	13721362	13723123	AT4G12370	6.56626	2.71507	0.014947	Up	At4g00893	unknown protein; BEST Arabidopsis thaliana protein match is: unknown protein (TAIR:AT4G00893.1); Has 118 Blast hits to 113 proteins in 12 species: Archae - 0; Bacteria - 0; Metazoa - 0; Fungi - 0; Plants - 118; Viruses - 0; Other Eukaryotes - 0 (source: NCBI BLink).//	[35.2.1001] not assigned.unknown
BnaA02g21510D	A02	13866399	13867259	AT4G12090	0.175781	-2.50815	0.0169492	Down	At4g12090	Cornichon family protein/Cornichon family protein; FUNCTIONS IN: molecular_function unknown; INVOLVED IN: intracellular signaling pathway; LOCATED IN: endomembrane system, membrane; CONTAINS InterPro DOMAIN/s: Cornichon (InterPro:IPR003377); BEST Arabidopsis thaliana protein match is: Cornichon family protein (TAIR:AT1G12390.1); Has 603 Blast hits to 603 proteins in 174 species: Archae - 0; Bacte…	[35.1.1023] not assigned.no ontology
BnaA02g21600D	A02	13972236	13974414	AT4G11790	0.356008	-1.49002	3.9597e-10	Down	/	Pleckstrin homology (PH) domain superfamily protein/Pleckstrin homology (PH) domain superfamily protein; FUNCTIONS IN: molecular_function unknown; INVOLVED IN: intracellular transport; LOCATED IN: cellular_component unknown; EXPRESSED IN: 23 plant structures; EXPRESSED DURING: 13 growth stages; CONTAINS InterPro DOMAIN/s: Ran binding protein 1 (InterPro:IPR000156), Pleckstrin homology-type (Inter…	[35.1.1023] not assigned.no ontology
BnaA02g21620D	A02	14005587	14008586	AT5G58784	0.244057	-2.03471	0.01574	Down	At5g58784	Undecaprenyl pyrophosphate synthetase family protein/Undecaprenyl pyrophosphate synthetase family protein; FUNCTIONS IN: dehydrodolichyl diphosphate synthase activity; INVOLVED IN: dolichol biosynthetic process; LOCATED IN: endomembrane system; EXPRESSED IN: root; CONTAINS InterPro DOMAIN/s: Di-trans-poly-cis-decaprenylcistransferase-like, conserved site (InterPro:IPR018520), Di-trans-poly-cis-de…	[35.1.1023] not assigned.no ontology
BnaA02g21780D	A02	14178121	14183338	AT4G11230	6.04275	2.5952	0.000165833	Up	RBOHI	Riboflavin synthase-like superfamily protein/Riboflavin synthase-like superfamily protein; FUNCTIONS IN: in 6 functions; INVOLVED IN: oxidation reduction; LOCATED IN: integral to membrane, membrane; EXPRESSED IN: root, flower; EXPRESSED DURING: petal differentiation and expansion stage; CONTAINS InterPro DOMAIN/s: Ferredoxin reductase-type FAD-binding domain (InterPro:IPR017927), NADPH oxidase Re…	[20.1.1] stress.biotic.respiratory burst
BnaA02g22840D	A02	15348472	15352276	AT5G44700	0.29186	-1.77665	0.0175671	Down	GSO2	Leucine-rich repeat transmembrane protein kinase/Encodes GASSHO2 (GSO2), a putative leucine-rich repeat transmembrane-type receptor kinase. GSO2 and a homolog GSO1 (At4g20140) are required for the formation of a normal epidermal surface during embryogenesis./GASSHO 2 (GSO2); FUNCTIONS IN: protein serine/threonine kinase activity, protein kinase activity, ATP binding; INVOLVED IN: protein amino ac…	[30.2.11] signalling.receptor kinases.leucine rich repeat XI
BnaA02g22840D	A02	15348472	15352276	AT5G44700	0.312422	-1.67843	0.00075585	Down	GSO1	Leucine-rich repeat transmembrane protein kinase/Encodes GASSHO2 (GSO2), a putative leucine-rich repeat transmembrane-type receptor kinase. GSO2 and a homolog GSO1 (At4g20140) are required for the formation of a normal epidermal surface during embryogenesis./GASSHO 2 (GSO2); FUNCTIONS IN: protein serine/threonine kinase activity, protein kinase activity, ATP binding; INVOLVED IN: protein amino ac…	[30.2.11] signalling.receptor kinases.leucine rich repeat XI
BnaA02g23100D	A02	16032637	16041869	AT5G42630	2.44075	1.28732	3.57209e-08	Up	KAN4	Homeodomain-like superfamily protein/Encodes a member of the KANADI family of putative transcription factors. Involved in integument formation during ovule development and expressed at the boundary between the inner and outer integuments. It is essential for directing laminar growth of the inner integument.Along with KAN1 and KAN2, KAN4 is involved in proper localization of PIN1 in early embryoge…	[27.3.25] RNA.regulation of transcription.MYB domain transcription factor family
BnaA02g23630D	A02	16908012	16909448	AT5G44820	0.0384165	-4.70213	0.034325	Down	At4g15970	Nucleotide-diphospho-sugar transferase family protein/Nucleotide-diphospho-sugar transferase family protein; CONTAINS InterPro DOMAIN/s: Nucleotide-diphospho-sugar transferase, predicted (InterPro:IPR005069); BEST Arabidopsis thaliana protein match is: unknown protein (TAIR:AT4G19970.1); Has 35333 Blast hits to 34131 proteins in 2444 species: Archae - 798; Bacteria - 22429; Metazoa - 974; Fungi -…	[35.2.1001] not assigned.unknown
BnaA02g23660D	A02	16929745	16930768	AT5G45040	0.463307	-1.10996	7.31866e-05	Down	PETJ	Cytochrome c/Encodes a Class I cytochrome c family member possessing a high structural homology with photosynthetic cytochrome c(6) from cyanobacteria, but structurally and functionally distinct through the presence of a disulfide bond./Cytochrome c; FUNCTIONS IN: electron carrier activity, iron ion binding, heme binding; EXPRESSED IN: 21 plant structures; EXPRESSED DURING: 13 growth stages; CONT…	[1.1.5] PS.lightreaction.other electron carrier (ox/red)
BnaA02g23680D	A02	16976505	16977511	AT5G45100	0.446914	-1.16193	0.0401064	Down	BRG1	SBP (S-ribonuclease binding protein) family protein/Encodes one of the BRGs (BOI-related gene) involved in resistance to Botrytis cinerea./SBP (S-ribonuclease binding protein) family protein; FUNCTIONS IN: zinc ion binding; CONTAINS InterPro DOMAIN/s: Zinc finger, RING-type (InterPro:IPR001841); BEST Arabidopsis thaliana protein match is: SBP (S-ribonuclease binding protein) family protein (TAIR:…	[29.5.11.4.2] protein.degradation.ubiquitin.E3.RING
BnaA02g23800D	A02	17065523	17069024	AT2G17060	0.220611	-2.18043	0.0179709	Down	RPS4	Disease resistance protein (TIR-NBS-LRR class) family/Disease resistance protein (TIR-NBS-LRR class) family; FUNCTIONS IN: transmembrane receptor activity, ATP binding; INVOLVED IN: signal transduction, apoptosis, defense response, innate immune response; LOCATED IN: intrinsic to membrane; EXPRESSED IN: root; CONTAINS InterPro DOMAIN/s: NB-ARC (InterPro:IPR002182), Leucine-rich repeat (InterPro:I…	[20.1.7] stress.biotic.PR-proteins
BnaA02g23810D	A02	17104104	17107692	AT5G45250	0.329536	-1.60149	0.00639026	Down	RPS4	Disease resistance protein (TIR-NBS-LRR class) family/RPS4 belongs to the Toll/interleukin-1 receptor (TIR)-nucleotide binding site (NBS)-Leu-rich repeat (LRR) class of disease resistance (R ) genes. Confers specific resistance to Pseudomonas syringae pv. tomato carrying the avirulence gene AvrRPS4. Produces alternative transcripts with truncated open reading frames./RESISTANT TO P. SYRINGAE 4 (R…	[20.1.2] stress.biotic.receptors
BnaA02g23850D	A02	17149075	17151487	/	0.244004	-2.03502	5.94178e-05	Down	RPS4	/
BnaA02g23860D	A02	17154405	17156982	AT5G45275	0.460951	-1.11731	0.00164943	Down	NFD4	Major facilitator superfamily protein/Major facilitator superfamily protein; FUNCTIONS IN: molecular_function unknown; INVOLVED IN: biological_process unknown; LOCATED IN: endomembrane system; EXPRESSED IN: cultured cell; CONTAINS InterPro DOMAIN/s: Nodulin-like (InterPro:IPR010658), Major facilitator superfamily, general substrate transporter (InterPro:IPR016196); BEST Arabidopsis thaliana prote…	[35.2.1001] not assigned.unknown
BnaA02g23960D	A02	17253975	17255507	AT5G45430	0.172311	-2.53692	0.01594	Down	CDKF-4	Protein kinase superfamily protein/Protein kinase superfamily protein; FUNCTIONS IN: protein serine/threonine kinase activity, protein kinase activity, kinase activity, ATP binding; INVOLVED IN: protein amino acid phosphorylation; LOCATED IN: cellular_component unknown; EXPRESSED IN: sperm cell, male gametophyte, pollen tube; EXPRESSED DURING: M germinated pollen stage; CONTAINS InterPro DOMAIN/s…	[29.4] protein.postranslational modification
BnaA02g24010D	A02	17281201	17283396	AT5G45500	0.0420093	-4.57315	0.015779	Down	/	RNI-like superfamily protein/RNI-like superfamily protein; FUNCTIONS IN: molecular_function unknown; INVOLVED IN: biological_process unknown; LOCATED IN: cellular_component unknown; EXPRESSED IN: 22 plant structures; EXPRESSED DURING: 13 growth stages; BEST Arabidopsis thaliana protein match is: Leucine-rich repeat (LRR) family protein (TAIR:AT5G45520.1)./	[35.1.1023] not assigned.no ontology
BnaA02g24020D	A02	17302630	17306329	AT5G45510	0.427407	-1.22632	3.97716e-07	Down	/	Leucine-rich repeat (LRR) family protein/Leucine-rich repeat (LRR) family protein; INVOLVED IN: defense response; LOCATED IN: cytosol; EXPRESSED IN: 22 plant structures; EXPRESSED DURING: 13 growth stages; CONTAINS InterPro DOMAIN/s: Disease resistance protein (InterPro:IPR000767); BEST Arabidopsis thaliana protein match is: NB-ARC domain-containing disease resistance protein (TAIR:AT4G19050.1); …	[35.1.1023] not assigned.no ontology
BnaA02g24720D	A02	18008246	18012171	AT3G01780	3.95099	1.98221	0.00451388	Up	TPLATE	ARM repeat superfamily protein/Encodes TPLATE, a cytokinesis protein targeted to the cell plate. Functions in vesicle-trafficking events required for site-specific cell wall modifications during pollen germination and for anchoring of the cell plate to the mother wall at the correct cortical position./TPLATE; FUNCTIONS IN: binding; INVOLVED IN: pollen development, cytokinesis; LOCATED IN: nucleus…	[35.2.1001] not assigned.unknown
BnaA02g24730D	A02	18021844	18023043	AT1G29720	9.10973	3.18741	0.0111751	Up	RFK1	Leucine-rich repeat transmembrane protein kinase/Leucine-rich repeat transmembrane protein kinase; FUNCTIONS IN: protein serine/threonine kinase activity, protein kinase activity, kinase activity, ATP binding; INVOLVED IN: protein amino acid phosphorylation; LOCATED IN: endomembrane system; EXPRESSED IN: 15 plant structures; EXPRESSED DURING: 9 growth stages; CONTAINS InterPro DOMAIN/s: Protein k…	[30.2.8.2] signalling.receptor kinases.leucine rich repeat VIII.VIII-2
BnaA02g25010D	A02	18386273	18388190	AT3G01910	2.10413	1.07322	7.32391e-09	Up	SOX	sulfite oxidase/Encodes a homodimeric Mo-enzyme with molybdopterin as organic component of the molybdenum cofactor. It lacks the heme domain that other eukaryotic Mo-enzymes possess and has no redox-active centers other than the molybdenum. SO protein has been found in all parts of the plant. The plant SO combines its enzymatic sulfite oxidation with a subsequent nonenzymatic step using its react…	[14.5] S-assimilation.sulfite oxidase
BnaA02g25080D	A02	18417907	18418747	AT5G48240	0.259427	-1.9466	0.00532472	Down	CAMTA6	unknown protein; FUNCTIONS IN: molecular_function unknown; INVOLVED IN: biological_process unknown; CONTAINS InterPro DOMAIN/s: Protein of unknown function DUF1665 (InterPro:IPR012459); Has 286 Blast hits to 283 proteins in 145 species: Archae - 0; Bacteria - 2; Metazoa - 103; Fungi - 97; Plants - 41; Viruses - 1; Other Eukaryotes - 42 (source: NCBI BLink).//	[35.2.1001] not assigned.unknown
BnaA02g25460D	A02	18728532	18730295	AT5G47460	2.6812	1.42288	0.0318707	Up	PCMP-E103	Pentatricopeptide repeat (PPR) superfamily protein/Pentatricopeptide repeat (PPR) superfamily protein; CONTAINS InterPro DOMAIN/s: Pentatricopeptide repeat (InterPro:IPR002885); BEST Arabidopsis thaliana protein match is: Tetratricopeptide repeat (TPR)-like superfamily protein (TAIR:AT5G09950.1); Has 1807 Blast hits to 1807 proteins in 277 species: Archae - 0; Bacteria - 0; Metazoa - 736; Fungi -…	[35.1.5] not assigned.no ontology.pentatricopeptide (PPR) repeat-containing protein
BnaA02g25480D	A02	18730660	18732223	AT5G47470	8.69832	3.12074	0.0370457	Up	At5g47470	Nodulin MtN21 /EamA-like transporter family protein/nodulin MtN21-like transporter family protein/Nodulin MtN21 /EamA-like transporter family protein; LOCATED IN: membrane; EXPRESSED IN: 8 plant structures; EXPRESSED DURING: L mature pollen stage, M germinated pollen stage, 4 anthesis, C globular stage, petal differentiation and expansion stage; CONTAINS InterPro DOMAIN/s: Protein of unknown func…	[33.99] development.unspecified
BnaA02g25610D	A02	18786019	18787731	AT5G47650	4.36618	2.12637	0.00185818	Up	NUDT2	nudix hydrolase homolog 2/Encodes an ADP-ribose pyrophosphatase that confers enhanced tolerance to oxidative stress./nudix hydrolase homolog 2 (NUDT2); FUNCTIONS IN: hydrolase activity, ADP-ribose diphosphatase activity, NAD or NADH binding; INVOLVED IN: response to oxidative stress; LOCATED IN: cytosol; EXPRESSED IN: 17 plant structures; EXPRESSED DURING: 12 growth stages; CONTAINS InterPro DOMA…	[23.3.3] nucleotide metabolism.salvage.NUDIX hydrolases
BnaA02g25680D	A02	18828956	18830854	AT5G47730	0.470051	-1.08911	0.0013158	Down	SFH9	Sec14p-like phosphatidylinositol transfer family protein/Sec14p-like phosphatidylinositol transfer family protein; CONTAINS InterPro DOMAIN/s: Cellular retinaldehyde-binding/triple function, C-terminal (InterPro:IPR001251), Cellular retinaldehyde-binding/triple function, N-terminal (InterPro:IPR008273), Phosphatidylinositol transfer protein-like, N-terminal (InterPro:IPR011074); BEST Arabidopsis …	[29.3.4.99] protein.targeting.secretory pathway.unspecified
BnaA02g25740D	A02	18848571	18849389	AT2G01540	0.291687	-1.77751	4.19775e-05	Down	CAR10	Calcium-dependent lipid-binding (CaLB domain) family protein/Calcium-dependent lipid-binding (CaLB domain) family protein; FUNCTIONS IN: molecular_function unknown; INVOLVED IN: biological_process unknown; LOCATED IN: plasma membrane, vacuole; EXPRESSED IN: 25 plant structures; EXPRESSED DURING: 15 growth stages; CONTAINS InterPro DOMAIN/s: C2 membrane targeting protein (InterPro:IPR018029), C2 c…	[35.1.19] not assigned.no ontology.C2 domain-containing protein
BnaA02g25910D	A02	18971098	18972863	AT2G01760	0.479414	-1.06066	7.02409e-12	Down	ARR14	response regulator 14/member of Response Regulator: B- Type/response regulator 14 (RR14); CONTAINS InterPro DOMAIN/s: Response regulator, plant B-type (InterPro:IPR017053), Myb-like DNA-binding domain, SHAQKYF class (InterPro:IPR006447), CheY-like (InterPro:IPR011006), Homeodomain-like (InterPro:IPR009057), Myb, DNA-binding (InterPro:IPR014778), Signal transduction response regulator, receiver do…	[27.3.5] RNA.regulation of transcription.ARR
BnaA02g26210D	A02	19316940	19317465	AT2G02100	0.484579	-1.0452	7.17188e-05	Down	PDF2.3	low-molecular-weight cysteine-rich 69/Predicted to encode a PR (pathogenesis-related) protein. Belongs to the plant defensin (PDF) family with the following members: At1g75830/PDF1.1, At5g44420/PDF1.2a, At2g26020/PDF1.2b, At5g44430/PDF1.2c, At2g26010/PDF1.3, At1g19610/PDF1.4, At1g55010/PDF1.5, At2g02120/PDF2.1, At2g02100/PDF2.2, At2g02130/PDF2.3, At1g61070/PDF2.4, At5g63660/PDF2.5, At2g02140/PDF2…	[20.1.1001] stress.biotic
BnaA02g26380D	A02	19442226	19443646	AT2G02400	0.450267	-1.15115	0.000167016	Down	CCR1	NAD(P)-binding Rossmann-fold superfamily protein/NAD(P)-binding Rossmann-fold superfamily protein; FUNCTIONS IN: coenzyme binding, binding, cinnamoyl-CoA reductase activity, catalytic activity; INVOLVED IN: lignin biosynthetic process, cellular metabolic process, metabolic process; LOCATED IN: plasma membrane; EXPRESSED IN: 23 plant structures; EXPRESSED DURING: 15 growth stages; CONTAINS InterPr…	[16.2] secondary metabolism.phenylpropanoids
BnaA02g26480D	A02	19539763	19541707	/	0.459887	-1.12065	0.0349035	Down	FQR1	/
BnaA02g26530D	A02	19575207	19577593	/	5.73317	2.51933	0.027289	Up	/	/
BnaA02g26650D	A02	19668779	19670602	AT2G02980	2.15305	1.10638	0.0141371	Up	PCMP-H26	Pentatricopeptide repeat (PPR) superfamily protein/Encodes a chloroplast RNA editing factor./ORGANELLE TRANSCRIPT PROCESSING 85 (OTP85); CONTAINS InterPro DOMAIN/s: Pentatricopeptide repeat (InterPro:IPR002885); BEST Arabidopsis thaliana protein match is: Tetratricopeptide repeat (TPR)-like superfamily protein (TAIR:AT5G66520.1); Has 39959 Blast hits to 14548 proteins in 281 species: Archae - 3; …	[35.1.5] not assigned.no ontology.pentatricopeptide (PPR) repeat-containing protein
BnaA02g26740D	A02	19741949	19744132	AT5G67090	9.26851	3.21234	0.0289384	Up	SBT1.9	Subtilisin-like serine endopeptidase family protein/Subtilisin-like serine endopeptidase family protein; FUNCTIONS IN: identical protein binding, serine-type endopeptidase activity; INVOLVED IN: proteolysis, negative regulation of catalytic activity; LOCATED IN: endomembrane system; EXPRESSED IN: 9 plant structures; EXPRESSED DURING: 4 anthesis, petal differentiation and expansion stage, D bilate…	[29.5.1] protein.degradation.subtilases
BnaA02g27150D	A02	20046542	20049522	AT2G01120	0.220511	-2.18108	5.12951e-06	Down	ORC4	origin recognition complex subunit 4/Origin Recognition Complex subunit 4. Involved in the initiation of DNA replication. Regulated transcriptionally during cell cycle, peaking at G1/S-phase. Target of E2F/DF family of transcription factors. Interacts with all ORC subunits except ORC1b./origin recognition complex subunit 4 (ORC4); CONTAINS InterPro DOMAIN/s: ATPase, AAA-type, core (InterPro:IPR00…	[31.3] cell.cycle
BnaA02g27340D	A02	20168760	20169110	AT5G42146	0.0399661	-4.64508	0.0438245	Down	/	unknown protein; Has 98 Blast hits to 98 proteins in 12 species: Archae - 0; Bacteria - 0; Metazoa - 0; Fungi - 0; Plants - 98; Viruses - 0; Other Eukaryotes - 0 (source: NCBI BLink).//	[35.2.1001] not assigned.unknown
BnaA02g27550D	A02	20295509	20300605	AT3G25610	0.167548	-2.57735	0.00600118	Down	ALA10	ATPase E1-E2 type family protein / haloacid dehalogenase-like hydrolase family protein/ATPase E1-E2 type family protein / haloacid dehalogenase-like hydrolase family protein; FUNCTIONS IN: ATPase activity, coupled to transmembrane movement of ions, phosphorylative mechanism; INVOLVED IN: phospholipid transport, ATP biosynthetic process; LOCATED IN: plasma membrane; EXPRESSED IN: 12 plant structur…	[34.1] transport.p- and v-ATPases
BnaA02g27670D	A02	20432359	20432709	AT3G25882	2.94549	1.55851	0.0310853	Up	NIMIN-2	NIM1-interacting 2/encodes a kinase that physically interacts with NPR1/NIM1/NIM1-interacting 2 (NIMIN-2); Has 7 Blast hits to 7 proteins in 3 species: Archae - 0; Bacteria - 0; Metazoa - 0; Fungi - 0; Plants - 7; Viruses - 0; Other Eukaryotes - 0 (source: NCBI BLink).	[27.3.99] RNA.regulation of transcription.unclassified
BnaA02g27680D	A02	20445287	20446131	AT3G25890	2.86578	1.51893	0.0359311	Up	ERF119	Integrase-type DNA-binding superfamily protein/encodes a member of the ERF (ethylene response factor) subfamily B-6 of ERF/AP2 transcription factor family. The protein contains one AP2 domain. There are 12 members in this subfamily including RAP2.11./Integrase-type DNA-binding superfamily protein; FUNCTIONS IN: DNA binding, sequence-specific DNA binding transcription factor activity; INVOLVED IN:…	[27.3.3] RNA.regulation of transcription.AP2/EREBP, APETALA2/Ethylene-responsive element binding protein family
BnaA02g27900D	A02	20604636	20606532	AT1G58120	0.208823	-2.25964	0.00757297	Down	SRS7	BEST Arabidopsis thaliana protein match is: methyltransferases (TAIR:AT5G01710.1); Has 93 Blast hits to 93 proteins in 15 species: Archae - 0; Bacteria - 0; Metazoa - 1; Fungi - 0; Plants - 92; Viruses - 0; Other Eukaryotes - 0 (source: NCBI BLink).//	[35.2.1001] not assigned.unknown
BnaA02g27900D	A02	20604636	20606532	AT1G58120	15.1125	3.91767	0.0349499	Up	/	BEST Arabidopsis thaliana protein match is: methyltransferases (TAIR:AT5G01710.1); Has 93 Blast hits to 93 proteins in 15 species: Archae - 0; Bacteria - 0; Metazoa - 1; Fungi - 0; Plants - 92; Viruses - 0; Other Eukaryotes - 0 (source: NCBI BLink).//	[35.2.1001] not assigned.unknown
BnaA02g28050D	A02	20733298	20735087	AT3G26410	2.14122	1.09843	0.000345981	Up	TRM11	methyltransferases;nucleic acid binding/Encodes a protein involved in modification of nucleosides in tRNA. Mutants have only 7.3% 2-methylguanosine levels of wild type counterparts./methyltransferases;nucleic acid binding; FUNCTIONS IN: methyltransferase activity, nucleic acid binding; INVOLVED IN: methylation; LOCATED IN: endomembrane system; EXPRESSED IN: 22 plant structures; EXPRESSED DURING: …	[35.2.1001] not assigned.unknown
BnaA02g28150D	A02	20765381	20766918	AT3G26650	0.294455	-1.76388	0.00145536	Down	GAPA1	glyceraldehyde 3-phosphate dehydrogenase A subunit/Encodes one of the two subunits forming the photosynthetic glyceraldehyde-3-phosphate dehydrogenase (GAPDH) and as such a constituent of the supramolecular complex with phosphoribulokinase (PRK) thought to be linked by a small peptide encoded by CP12-2. GapA-1 is coordinately expressed by light with PRK and CP12-2. The enzyme activity, tested in …	[1.3.4] PS.calvin cycle.GAP
BnaA02g28700D	A02	21085897	21087653	AT3G27210	0.145123	-2.78465	0.0177053	Down	Y-2	unknown protein; FUNCTIONS IN: molecular_function unknown; INVOLVED IN: N-terminal protein myristoylation; LOCATED IN: plasma membrane; EXPRESSED IN: 22 plant structures; EXPRESSED DURING: 13 growth stages; BEST Arabidopsis thaliana protein match is: unknown protein (TAIR:AT5G40860.1); Has 133 Blast hits to 98 proteins in 25 species: Archae - 0; Bacteria - 6; Metazoa - 32; Fungi - 7; Plants - 70;…	[35.2.1001] not assigned.unknown
BnaA02g28770D	A02	21147166	21147918	AT3G27270	0.037944	-4.71998	0.0388087	Down	At5g14285	TRAM, LAG1 and CLN8 (TLC) lipid-sensing domain containing protein/TRAM, LAG1 and CLN8 (TLC) lipid-sensing domain containing protein; FUNCTIONS IN: molecular_function unknown; INVOLVED IN: biological_process unknown; LOCATED IN: endomembrane system, integral to membrane; EXPRESSED IN: embryo, leaf whorl, sperm cell, flower, seed; EXPRESSED DURING: F mature embryo stage, petal differentiation and e…	[35.2.1001] not assigned.unknown
BnaA02g28880D	A02	21190471	21192572	AT3G27380	4.41255	2.14161	0.0123338	Up	SDH2-2	succinate dehydrogenase 2-1/One of three isoforms of the iron-sulfur component of the succinate dehydrogenase complex, a component of the mitochondrial respiratory chain complex II. The product of the nuclear encoded gene is imported into the mitochondrion. Expressed during germination and post-germinative growth./succinate dehydrogenase 2-1 (SDH2-1); CONTAINS InterPro DOMAIN/s: Ferredoxin (Inter…	[8.1.7] TCA / org transformation.TCA.succinate dehydrogenase
BnaA02g28890D	A02	21198933	21202012	AT3G27390	0.115785	-3.11049	0.0316084	Down	At3g27390	unknown protein; FUNCTIONS IN: molecular_function unknown; INVOLVED IN: biological_process unknown; LOCATED IN: plasma membrane; EXPRESSED IN: 23 plant structures; EXPRESSED DURING: 13 growth stages; BEST Arabidopsis thaliana protein match is: unknown protein (TAIR:AT5G40640.1); Has 101 Blast hits to 99 proteins in 12 species: Archae - 0; Bacteria - 0; Metazoa - 0; Fungi - 0; Plants - 101; Viruse…	[35.2.1001] not assigned.unknown
BnaA02g29440D	A02	21518187	21518552	AT5G06270	0.318249	-1.65177	0.000171979	Down	/	unknown protein; FUNCTIONS IN: molecular_function unknown; INVOLVED IN: biological_process unknown; LOCATED IN: chloroplast; EXPRESSED IN: 21 plant structures; EXPRESSED DURING: 11 growth stages; BEST Arabidopsis thaliana protein match is: unknown protein (TAIR:AT3G11600.1); Has 1807 Blast hits to 1807 proteins in 277 species: Archae - 0; Bacteria - 0; Metazoa - 736; Fungi - 347; Plants - 385; Vi…	[35.2.1001] not assigned.unknown
BnaA02g29450D	A02	21520192	21520605	AT5G04800	0.408246	-1.29249	7.05617e-17	Down	RPS17D	Ribosomal S17 family protein/Ribosomal S17 family protein; FUNCTIONS IN: structural constituent of ribosome; INVOLVED IN: translation; LOCATED IN: ribosome, intracellular; EXPRESSED IN: male gametophyte, pollen tube; EXPRESSED DURING: L mature pollen stage, M germinated pollen stage; CONTAINS InterPro DOMAIN/s: Ribosomal protein S17e (InterPro:IPR001210), Ribosomal protein S17e, conserved site (I…	[29.2.1.2.1.17] protein.synthesis.ribosomal protein.eukaryotic.40S subunit.S17
BnaA02g29460D	A02	21524725	21525987	AT5G06250	2.59771	1.37724	0.00200678	Up	At5g06250	AP2/B3-like transcriptional factor family protein/AP2/B3-like transcriptional factor family protein; CONTAINS InterPro DOMAIN/s: Transcriptional factor B3 (InterPro:IPR003340); BEST Arabidopsis thaliana protein match is: AP2/B3-like transcriptional factor family protein (TAIR:AT3G11580.1); Has 30201 Blast hits to 17322 proteins in 780 species: Archae - 12; Bacteria - 1396; Metazoa - 17338; Fungi …	[27.3.99] RNA.regulation of transcription.unclassified
BnaA02g29640D	A02	21592101	21593597	AT3G29030	2.46237	1.30005	0.0108615	Up	EXPA5	expansin A5/Encodes an expansin. Naming convention from the Expansin Working Group (Kende et al, 2004. Plant Mol Bio)/expansin A5 (EXPA5); INVOLVED IN: plant-type cell wall modification involved in multidimensional cell growth, unidimensional cell growth, plant-type cell wall loosening; LOCATED IN: endomembrane system, extracellular region; EXPRESSED IN: 21 plant structures; EXPRESSED DURING: 13 …	[10.7] cell wall.modification
BnaA02g29720D	A02	21646150	21649053	AT3G29160	2.12382	1.08666	0.00708499	Up	KIN11	SNF1 kinase homolog 11/encodes a SNF1-related protein kinase that physically interacts with SCF subunit SKP1/ASK1 and 20S proteosome subunit PAD1. It has also been shown to interact with the WD protein PDL1./SNF1 kinase homolog 11 (KIN11); FUNCTIONS IN: protein binding, protein kinase activity; INVOLVED IN: protein amino acid phosphorylation, protein amino acid autophosphorylation; LOCATED IN: ce…	[30.1] signalling.in sugar and nutrient physiology
BnaA02g30180D	A02	21881837	21884653	AT5G48450	2.29813	1.20046	1.79745e-05	Up	SKU5	SKU5 similar 3/Encodes a protein with two DUF26 domains and a signal peptide for secretion. The protein is transported to the apoplast when it is expressed as a GFP fusion protein./SKU5 similar 3 (sks3); FUNCTIONS IN: oxidoreductase activity, copper ion binding; INVOLVED IN: oxidation reduction; LOCATED IN: plasma membrane; EXPRESSED IN: 23 plant structures; EXPRESSED DURING: 13 growth stages; CO…	[10.8.99] cell wall.pectin*esterases.misc
BnaA02g30270D	A02	21934113	21936572	AT5G48560	0.062578	-3.9982	0.00273221	Down	BHLH78	basic helix-loop-helix (bHLH) DNA-binding superfamily protein/basic helix-loop-helix (bHLH) DNA-binding superfamily protein; FUNCTIONS IN: DNA binding, sequence-specific DNA binding transcription factor activity; INVOLVED IN: regulation of transcription; LOCATED IN: nucleus; EXPRESSED IN: 14 plant structures; EXPRESSED DURING: LP.06 six leaves visible, LP.04 four leaves visible, 4 anthesis, petal…	[27.3.6] RNA.regulation of transcription.bHLH,Basic Helix-Loop-Helix family
BnaA02g30760D	A02	22192201	22194993	AT3G06670	0.218573	-2.19381	0.000198722	Down	/	binding/binding; FUNCTIONS IN: binding; INVOLVED IN: biological_process unknown; LOCATED IN: cellular_component unknown; EXPRESSED IN: 23 plant structures; EXPRESSED DURING: 13 growth stages; CONTAINS InterPro DOMAIN/s: Armadillo-type fold (InterPro:IPR016024), Protein of unknown function DUF625 (InterPro:IPR006887); BEST Arabidopsis thaliana protein match is: unknown protein (TAIR:AT5G49390.1); …	[35.2.1001] not assigned.unknown
BnaA02g30760D	A02	22192201	22194993	AT3G06670	0.0325529	-4.94107	0.0207403	Down	/	binding/binding; FUNCTIONS IN: binding; INVOLVED IN: biological_process unknown; LOCATED IN: cellular_component unknown; EXPRESSED IN: 23 plant structures; EXPRESSED DURING: 13 growth stages; CONTAINS InterPro DOMAIN/s: Armadillo-type fold (InterPro:IPR016024), Protein of unknown function DUF625 (InterPro:IPR006887); BEST Arabidopsis thaliana protein match is: unknown protein (TAIR:AT5G49390.1); …	[35.2.1001] not assigned.unknown
BnaA02g30780D	A02	22208869	22213637	/	0.460898	-1.11748	1.09032e-05	Down	RE1	/
BnaA02g30840D	A02	22252309	22254615	AT5G49410	0.470848	-1.08667	8.35978e-06	Down	/	unknown protein; BEST Arabidopsis thaliana protein match is: unknown protein (TAIR:AT1G73940.1); Has 58 Blast hits to 58 proteins in 12 species: Archae - 0; Bacteria - 0; Metazoa - 0; Fungi - 0; Plants - 58; Viruses - 0; Other Eukaryotes - 0 (source: NCBI BLink).//	[35.2.1001] not assigned.unknown
BnaA02g30900D	A02	22291875	22296175	/	0.455631	-1.13406	5.37119e-09	Down	At1g06900	/
BnaA02g31420D	A02	22667781	22669493	AT5G26990	0.00431253	-7.85725	1.77908e-08	Down	DI19-6	Drought-responsive family protein/Drought-responsive family protein; CONTAINS InterPro DOMAIN/s: Drought induced 19/ RING finger protein 114 (InterPro:IPR008598); BEST Arabidopsis thaliana protein match is: Drought-responsive family protein (TAIR:AT3G05700.1); Has 1807 Blast hits to 1807 proteins in 277 species: Archae - 0; Bacteria - 0; Metazoa - 736; Fungi - 347; Plants - 385; Viruses - 0; Othe…	[20.2.3] stress.abiotic.drought/salt
BnaA02g31500D	A02	22730434	22730694	AT5G26620	0.216762	-2.20581	0.0153057	Down	/	unknown protein; BEST Arabidopsis thaliana protein match is: unknown protein (TAIR:AT3G05858.1); Has 48 Blast hits to 48 proteins in 8 species: Archae - 0; Bacteria - 0; Metazoa - 0; Fungi - 0; Plants - 48; Viruses - 0; Other Eukaryotes - 0 (source: NCBI BLink).//	[35.2.1001] not assigned.unknown
BnaA02g32050D	A02	23081536	23082343	/	6.31494	2.65877	0.0403986	Up	/	/
BnaA02g32350D	A02	23271694	23272953	AT5G24770	22.552	4.49519	0.029952	Up	VSP2	vegetative storage protein 2/Has acid phosphatase activity dependent on the presence of divalent cations (Mg2+, Co2+, Zn2+, Mn2+) and anti-insect activity. Insects fed with the protein show a retarded development. Induced in response to abscisic acid, jasmonic acid, salt, water deficiency and wounding./vegetative storage protein 2 (VSP2); FUNCTIONS IN: acid phosphatase activity; INVOLVED IN: in 8…	[33.1] development.storage proteins
BnaA02g32440D	A02	23326999	23328648	AT5G24580	0.438396	-1.18969	0.0300072	Down	HIPP09	Heavy metal transport/detoxification superfamily protein /Heavy metal transport/detoxification superfamily protein ; FUNCTIONS IN: copper ion binding, metal ion binding; INVOLVED IN: copper ion transport, metal ion transport; LOCATED IN: cellular_component unknown; EXPRESSED IN: 20 plant structures; EXPRESSED DURING: 13 growth stages; CONTAINS InterPro DOMAIN/s: Heavy metal transport/detoxificati…	[15.2] metal handling.binding, chelation and storage
BnaA02g32450D	A02	23334558	23334770	AT5G24570	0.155893	-2.68138	3.46445e-05	Down	/	unknown protein; Has 30201 Blast hits to 17322 proteins in 780 species: Archae - 12; Bacteria - 1396; Metazoa - 17338; Fungi - 3422; Plants - 5037; Viruses - 0; Other Eukaryotes - 2996 (source: NCBI BLink).//	[35.2.1001] not assigned.unknown
BnaA02g32460D	A02	23336672	23344490	AT5G24530	0.28473	-1.81233	0.00204873	Down	DMR6	2-oxoglutarate (2OG) and Fe(II)-dependent oxygenase superfamily protein/Encodes a putative 2OG-Fe(II) oxygenase that is defense-associated but required for susceptibility to downy mildew./DOWNY MILDEW RESISTANT 6 (DMR6); FUNCTIONS IN: oxidoreductase activity, acting on paired donors, with incorporation or reduction of molecular oxygen, 2-oxoglutarate as one donor, and incorporation of one atom ea…	[16.8.3] secondary metabolism.flavonoids.dihydroflavonols
BnaA02g32460D	A02	23336672	23344490	AT5G24530	0.0115369	-6.4376	7.23558e-05	Down	DMR6	2-oxoglutarate (2OG) and Fe(II)-dependent oxygenase superfamily protein/Encodes a putative 2OG-Fe(II) oxygenase that is defense-associated but required for susceptibility to downy mildew./DOWNY MILDEW RESISTANT 6 (DMR6); FUNCTIONS IN: oxidoreductase activity, acting on paired donors, with incorporation or reduction of molecular oxygen, 2-oxoglutarate as one donor, and incorporation of one atom ea…	[16.8.3] secondary metabolism.flavonoids.dihydroflavonols
BnaA02g32610D	A02	23449782	23450320	/	47.0609	5.55646	2.30674e-07	Up	/	/
BnaA02g32800D	A02	23549806	23556575	AT5G23630	4.83272	2.27284	0.00022928	Up	PDR2	phosphate deficiency response 2/A member of the eukaryotic type V subfamily (P5) of P-type ATPase cation pumps; MIA is most similar to the human P5 ATPase ATY2(44% identity) and to Spf1p from S. cerevisiae (41% identity). Highly abundant in the endoplasmic reticulum and small vesicles of developing pollen grains and tapetum cells. T-DNA insertional mutants of MIA suffer from imbalances in cation …	[34.14] transport.unspecified cations
BnaA02g32830D	A02	23566467	23568503	AT5G23580	0.261831	-1.93329	0.000681206	Down	CPK12	calmodulin-like domain protein kinase 9/unique family of enzymes containing a single polypeptide chain with a kinase domain at the amino terminus and a putative calcium-binding EF hands structure at the carboxyl terminus; recombinant protein is fully active and induced by Ca2+/calmodulin-like domain protein kinase 9 (CDPK9); FUNCTIONS IN: in 6 functions; INVOLVED IN: protein amino acid phosphoryl…	[30.3] signalling.calcium
BnaA02g33380D	A02	23923377	23924602	AT5G62380	26.6982	4.73867	0.043993	Up	NAC101	NAC-domain protein 101/Encodes a NAC-domain transcription factor involved in xylem formation. Induces transdifferentiation of various cells into metaxylem vessel elements. Located in the nucleus. Expression induced in the presence of auxin, cytokinin and brassinosteroids./NAC-domain protein 101 (NAC101); CONTAINS InterPro DOMAIN/s: No apical meristem (NAM) protein (InterPro:IPR003441); BEST Arabi…	[33.99] development.unspecified
BnaA02g33580D	A02	24084446	24084931	AT5G62865	0.274455	-1.86536	0.0129275	Down	/	unknown protein; BEST Arabidopsis thaliana protein match is: unknown protein (TAIR:AT3G48020.1).//	[35.2.1001] not assigned.unknown
BnaA02g33710D	A02	24169724	24173028	AT5G63490	0.441086	-1.18087	0.000104248	Down	CBSCBSPB1	CBS / octicosapeptide/Phox/Bemp1 (PB1) domains-containing protein/CBS / octicosapeptide/Phox/Bemp1 (PB1) domains-containing protein; EXPRESSED IN: 24 plant structures; EXPRESSED DURING: 15 growth stages; CONTAINS InterPro DOMAIN/s: Octicosapeptide/Phox/Bem1p (InterPro:IPR000270), Cystathionine beta-synthase, core (InterPro:IPR000644); BEST Arabidopsis thaliana protein match is: CBS / octicosapept…	[35.1.1023] not assigned.no ontology
BnaA02g33960D	A02	24298129	24303656	AT5G63920	2.1284	1.08977	0.000316564	Up	TOP3A	topoisomerase 3alpha/Encodes topoisomerase 3alpha. Suppresses somatic crossovers. Essential for resolution of meiotic recombination intermediates./topoisomerase 3alpha (TOP3A); FUNCTIONS IN: DNA topoisomerase activity, DNA topoisomerase type I activity, DNA binding, zinc ion binding, nucleic acid binding; INVOLVED IN: in 7 processes; LOCATED IN: chromosome; EXPRESSED IN: 17 plant structures; EXPR…	[28.1] DNA.synthesis/chromatin structure
BnaA02g34030D	A02	24329997	24330685	AT5G64040	0.0278503	-5.16616	6.98039e-15	Down	PSAN	photosystem I reaction center subunit PSI-N, chloroplast, putative / PSI-N, putative (PSAN)/Encodes the only subunit of photosystem I located entirely in the thylakoid lumen. May be involved in the interaction between plastocyanin and the photosystem I complex. Phosphorylation of this protein is dependent on calcium./PSAN; FUNCTIONS IN: calmodulin binding; INVOLVED IN: photosynthetic electron tra…	[1.1.2.2] PS.lightreaction.photosystem I.PSI polypeptide subunits
BnaA02g34120D	A02	24398385	24399299	AT5G64260	2.80674	1.48889	4.66286e-05	Up	EXL2	EXORDIUM like 2/EXORDIUM like 2 (EXL2); FUNCTIONS IN: molecular_function unknown; INVOLVED IN: biological_process unknown; LOCATED IN: cell wall, plant-type cell wall; EXPRESSED IN: 23 plant structures; EXPRESSED DURING: 13 growth stages; CONTAINS InterPro DOMAIN/s: Phosphate-induced protein 1 (InterPro:IPR006766); BEST Arabidopsis thaliana protein match is: EXORDIUM like 4 (TAIR:AT5G09440.1); Ha…	[30.1] signalling.in sugar and nutrient physiology
BnaA02g34150D	A02	24420577	24422727	AT5G64320	2.45091	1.29332	0.00260823	Up	At5g64320	Pentatricopeptide repeat (PPR) superfamily protein/Pentatricopeptide repeat (PPR) superfamily protein; FUNCTIONS IN: molecular_function unknown; INVOLVED IN: biological_process unknown; LOCATED IN: mitochondrion; CONTAINS InterPro DOMAIN/s: Pentatricopeptide repeat (InterPro:IPR002885); BEST Arabidopsis thaliana protein match is: Pentatricopeptide repeat (PPR) superfamily protein (TAIR:AT1G74580.…	[35.1.5] not assigned.no ontology.pentatricopeptide (PPR) repeat-containing protein
BnaA02g34160D	A02	24424303	24425007	AT5G64340	0.487044	-1.03788	0.00340178	Down	SAC51	sequence-specific DNA binding transcription factors;transcription regulators/Encodes a bHLH(basic helix-loop-helix)-type transcription factor SAC51 [suppressor of acaulis 51]. Upregulation of SAC51 reverses the dwarf phenotype caused by a loss-of-function mutation in ACL5 (Arabidopsis thaliana ACAULIS 5) gene, suggesting that activation of SAC51 may lead to the expression of a subset of genes req…	[27.3.6] RNA.regulation of transcription.bHLH,Basic Helix-Loop-Helix family
BnaA02g34330D	A02	24491684	24494565	AT5G64710	3.66033	1.87197	7.8778e-06	Up	/	Putative endonuclease or glycosyl hydrolase/Putative endonuclease or glycosyl hydrolase; BEST Arabidopsis thaliana protein match is: Putative endonuclease or glycosyl hydrolase (TAIR:AT5G09840.1); Has 35333 Blast hits to 34131 proteins in 2444 species: Archae - 798; Bacteria - 22429; Metazoa - 974; Fungi - 991; Plants - 531; Viruses - 0; Other Eukaryotes - 9610 (source: NCBI BLink)./	[35.2.1001] not assigned.unknown
BnaA02g34340D	A02	24495400	24495678	/	21.5766	4.4314	5.10513e-05	Up	SPBC3E7.11c	/
BnaA02g34670D	A02	24694737	24695282	AT5G66780	0.173946	-2.52329	0.0117181	Down	/	unknown protein; Has 1807 Blast hits to 1807 proteins in 277 species: Archae - 0; Bacteria - 0; Metazoa - 736; Fungi - 347; Plants - 385; Viruses - 0; Other Eukaryotes - 339 (source: NCBI BLink).//	[35.2.1001] not assigned.unknown
BnaA02g34760D	A02	24745276	24746658	AT5G66570	0.492698	-1.02122	6.03825e-12	Down	PSBO1	PS II oxygen-evolving complex 1/Encodes a protein which is an extrinsic subunit of photosystem II and which has been proposed to play a central role in stabilization of the catalytic manganese cluster. In <i>Arabidopsis thaliana</i> the PsbO proteins are encoded by two genes: <i>psbO1</i> and <i>psbO2</i>. PsbO1 is the major isoform in the wild-type. In plsp1-1 mutant plastids, the nonmature form…	[1.1.1.2] PS.lightreaction.photosystem II.PSII polypeptide subunits
BnaA02g34950D	A02_random	7910	10869	AT5G11790	0.0338173	-4.88609	0.0217207	Down	NDL2	N-MYC downregulated-like 2/N-MYC downregulated-like 2 (NDL2); CONTAINS InterPro DOMAIN/s: Pollen specific protein SF21 (InterPro:IPR015511), Ndr (InterPro:IPR004142); BEST Arabidopsis thaliana protein match is: N-MYC downregulated-like 1 (TAIR:AT5G56750.1); Has 30201 Blast hits to 17322 proteins in 780 species: Archae - 12; Bacteria - 1396; Metazoa - 17338; Fungi - 3422; Plants - 5037; Viruses - …	[34.23.1] transport.hormones.auxin
BnaA02g35130D	A02_random	74885	76695	AT5G18500	6.56265	2.71428	0.0288047	Up	At5g18500	Protein kinase superfamily protein/Protein kinase superfamily protein; FUNCTIONS IN: protein serine/threonine kinase activity, protein kinase activity, kinase activity, ATP binding; INVOLVED IN: protein amino acid phosphorylation; LOCATED IN: plasma membrane; EXPRESSED IN: 22 plant structures; EXPRESSED DURING: 13 growth stages; CONTAINS InterPro DOMAIN/s: Protein kinase, ATP binding site (InterP…	[29.4.1.55] protein.postranslational modification.kinase.receptor like cytoplasmatic kinase V
BnaA02g35170D	A02_random	87468	90927	AT5G18460	0.42101	-1.24807	6.96399e-05	Down	/	Protein of Unknown Function (DUF239)/Protein of Unknown Function (DUF239); INVOLVED IN: biological_process unknown; LOCATED IN: endomembrane system; EXPRESSED IN: 22 plant structures; EXPRESSED DURING: 12 growth stages; CONTAINS InterPro DOMAIN/s: Protein of unknown function DUF239, plant (InterPro:IPR004314); BEST Arabidopsis thaliana protein match is: Protein of Unknown Function (DUF239) (TAIR:…	[35.2.1001] not assigned.unknown
BnaA02g35360D	A02_random	213020	213641	AT5G57720	0.033064	-4.9186	0.0377743	Down	At5g57720	AP2/B3-like transcriptional factor family protein/AP2/B3-like transcriptional factor family protein; FUNCTIONS IN: DNA binding, sequence-specific DNA binding transcription factor activity; INVOLVED IN: regulation of transcription, DNA-dependent; LOCATED IN: cellular_component unknown; EXPRESSED IN: 17 plant structures; EXPRESSED DURING: 12 growth stages; CONTAINS InterPro DOMAIN/s: Transcriptiona…	[27.3.41] RNA.regulation of transcription.B3 transcription factor family
BnaA02g35440D	A02_random	261020	263263	AT5G56000	2.22885	1.1563	6.17883e-13	Up	HSP90-2	HEAT SHOCK PROTEIN 81.4/HEAT SHOCK PROTEIN 81.4 (Hsp81.4); FUNCTIONS IN: unfolded protein binding, ATP binding; INVOLVED IN: protein folding, response to stress; LOCATED IN: cytosol, apoplast, cell wall, nucleus, plasma membrane; EXPRESSED IN: male gametophyte, cultured cell, pollen tube; EXPRESSED DURING: L mature pollen stage, M germinated pollen stage; CONTAINS InterPro DOMAIN/s: Chaperone pro…	[20.2.1] stress.abiotic.heat
BnaA02g35440D	A02_random	261020	263263	AT5G56000	4.05773	2.02067	6.95399e-12	Up	HSP90-2	HEAT SHOCK PROTEIN 81.4/HEAT SHOCK PROTEIN 81.4 (Hsp81.4); FUNCTIONS IN: unfolded protein binding, ATP binding; INVOLVED IN: protein folding, response to stress; LOCATED IN: cytosol, apoplast, cell wall, nucleus, plasma membrane; EXPRESSED IN: male gametophyte, cultured cell, pollen tube; EXPRESSED DURING: L mature pollen stage, M germinated pollen stage; CONTAINS InterPro DOMAIN/s: Chaperone pro…	[20.2.1] stress.abiotic.heat
BnaA02g35630D	A02_random	422950	426550	AT1G68740	0.0596519	-4.06729	0.0422432	Down	PHO1-H1	EXS (ERD1/XPR1/SYG1) family protein/Encodes PHO1;H1, a member of the PHO1 family. Involved in inorganic phosphate (Pi) transport and homeostasis. Complements pho1 mutation./PHO1;H1; FUNCTIONS IN: molecular_function unknown; INVOLVED IN: cellular response to phosphate starvation, phosphate transport; LOCATED IN: integral to membrane; EXPRESSED IN: 24 plant structures; EXPRESSED DURING: 12 growth s…	[34.7] transport.phosphate
BnaA02g35690D	A02_random	458093	458632	AT1G68585	0.0362418	-4.7862	0.0301798	Down	/	unknown protein; Has 23 Blast hits to 23 proteins in 6 species: Archae - 0; Bacteria - 0; Metazoa - 0; Fungi - 0; Plants - 23; Viruses - 0; Other Eukaryotes - 0 (source: NCBI BLink).//	[35.2.1001] not assigned.unknown
BnaA02g35770D	A02_random	523859	525060	AT1G69930	0.024296	-5.36314	0.00582368	Down	GSTU11	glutathione S-transferase TAU 11/Encodes glutathione transferase belonging to the tau class of GSTs. Naming convention according to Wagner et al. (2002)./glutathione S-transferase TAU 11 (GSTU11); CONTAINS InterPro DOMAIN/s: Thioredoxin fold (InterPro:IPR012335), Glutathione S-transferase, C-terminal-like (InterPro:IPR010987), Glutathione S-transferase/chloride channel, C-terminal (InterPro:IPR01…	[26.9] misc.glutathione S transferases
BnaA02g36920D	A02_random	1488470	1489563	AT2G03350	0.411321	-1.28166	1.93617e-06	Down	At5g01610	Protein of unknown function, DUF538/Protein of unknown function, DUF538; CONTAINS InterPro DOMAIN/s: Protein of unknown function DUF538 (InterPro:IPR007493); BEST Arabidopsis thaliana protein match is: Protein of unknown function, DUF538 (TAIR:AT3G08890.2); Has 544 Blast hits to 544 proteins in 26 species: Archae - 0; Bacteria - 0; Metazoa - 0; Fungi - 0; Plants - 543; Viruses - 0; Other Eukaryot…	[35.2.1001] not assigned.unknown
BnaA03g00020D	A03	2605	3803	AT5G01970	0.174121	-2.52184	0.000141125	Down	/	unknown protein; BEST Arabidopsis thaliana protein match is: unknown protein (TAIR:AT1G30050.1); Has 240 Blast hits to 236 proteins in 72 species: Archae - 0; Bacteria - 15; Metazoa - 51; Fungi - 19; Plants - 119; Viruses - 0; Other Eukaryotes - 36 (source: NCBI BLink).//	[35.2.1001] not assigned.unknown
BnaA03g00040D	A03	5722	9812	AT5G01010	0.483382	-1.04876	9.45232e-08	Down	/	EXPRESSED IN: 23 plant structures; EXPRESSED DURING: 14 growth stages; CONTAINS InterPro DOMAIN/s: GOLD (InterPro:IPR009038); Has 76 Blast hits to 76 proteins in 20 species: Archae - 0; Bacteria - 0; Metazoa - 11; Fungi - 0; Plants - 62; Viruses - 0; Other Eukaryotes - 3 (source: NCBI BLink).//	[35.2.1001] not assigned.unknown
BnaA03g00050D	A03	11321	16206	AT5G37450	0.380197	-1.39518	0.00664097	Down	At5g37450	Leucine-rich repeat protein kinase family protein/Leucine-rich repeat protein kinase family protein; FUNCTIONS IN: protein serine/threonine kinase activity, kinase activity, ATP binding; INVOLVED IN: transmembrane receptor protein tyrosine kinase signaling pathway, protein amino acid phosphorylation; LOCATED IN: endomembrane system; EXPRESSED IN: root; CONTAINS InterPro DOMAIN/s: Protein kinase, …	[30.2.8.1] signalling.receptor kinases.leucine rich repeat VIII.VIII-1
BnaA03g00070D	A03	17309	21789	AT5G01950	0.408738	-1.29075	5.69843e-10	Down	At1g06840	Leucine-rich repeat protein kinase family protein/Leucine-rich repeat protein kinase family protein; FUNCTIONS IN: protein serine/threonine kinase activity, kinase activity, ATP binding; INVOLVED IN: transmembrane receptor protein tyrosine kinase signaling pathway, protein amino acid phosphorylation; LOCATED IN: chloroplast, plasma membrane; EXPRESSED IN: 19 plant structures; EXPRESSED DURING: 10…	[30.2.8.1] signalling.receptor kinases.leucine rich repeat VIII.VIII-1
BnaA03g00090D	A03	23886	25528	AT5G01930	0.382003	-1.38834	1.21226e-07	Down	MAN6	Glycosyl hydrolase superfamily protein/Encodes a endo-beta-mannanase involved in seed germination./Glycosyl hydrolase superfamily protein; FUNCTIONS IN: cation binding, hydrolase activity, hydrolyzing O-glycosyl compounds, catalytic activity; INVOLVED IN: carbohydrate metabolic process; LOCATED IN: endomembrane system; EXPRESSED IN: 19 plant structures; EXPRESSED DURING: 10 growth stages; CONTAIN…	[10.6.2] cell wall.degradation.mannan-xylose-arabinose-fucose
BnaA03g00090D	A03	23886	25528	AT5G01930	5.93082	2.56823	0.0012322	Up	MAN6	Glycosyl hydrolase superfamily protein/Encodes a endo-beta-mannanase involved in seed germination./Glycosyl hydrolase superfamily protein; FUNCTIONS IN: cation binding, hydrolase activity, hydrolyzing O-glycosyl compounds, catalytic activity; INVOLVED IN: carbohydrate metabolic process; LOCATED IN: endomembrane system; EXPRESSED IN: 19 plant structures; EXPRESSED DURING: 10 growth stages; CONTAIN…	[10.6.2] cell wall.degradation.mannan-xylose-arabinose-fucose
BnaA03g00100D	A03	25932	27418	AT5G01920	0.422848	-1.24179	1.03636e-06	Down	STN8	Protein kinase superfamily protein/Chloroplast thylakoid protein kinase STN8 is specific in phosphorylation of N-terminal threonine residues in D1, D2 and CP43 proteins, and Thr-4 in PsbH protein of photosystem II. Phosphorylation of Thr-4 in the wild type required both light and prior phosphorylation at Thr-2./STN8; FUNCTIONS IN: protein kinase activity, kinase activity; INVOLVED IN: photosystem…	[29.4] protein.postranslational modification
BnaA03g00120D	A03	37803	38516	AT5G01910	0.360577	-1.47162	4.1577e-12	Down	/	unknown protein; FUNCTIONS IN: molecular_function unknown; INVOLVED IN: biological_process unknown; EXPRESSED IN: 16 plant structures; EXPRESSED DURING: 11 growth stages; Has 30201 Blast hits to 17322 proteins in 780 species: Archae - 12; Bacteria - 1396; Metazoa - 17338; Fungi - 3422; Plants - 5037; Viruses - 0; Other Eukaryotes - 2996 (source: NCBI BLink).//	[35.2.1001] not assigned.unknown
BnaA03g00140D	A03	48550	49125	AT5G01790	0.244523	-2.03196	0.0143434	Down	/	unknown protein; FUNCTIONS IN: molecular_function unknown; INVOLVED IN: biological_process unknown; LOCATED IN: chloroplast; EXPRESSED IN: 19 plant structures; EXPRESSED DURING: 13 growth stages; Has 121 Blast hits to 121 proteins in 12 species: Archae - 0; Bacteria - 0; Metazoa - 0; Fungi - 0; Plants - 121; Viruses - 0; Other Eukaryotes - 0 (source: NCBI BLink).//	[35.2.1001] not assigned.unknown
BnaA03g00180D	A03	67458	70035	AT5G01720	0.464423	-1.10649	0.000371828	Down	FBL3	RNI-like superfamily protein/RNI-like superfamily protein; FUNCTIONS IN: ubiquitin-protein ligase activity; INVOLVED IN: ubiquitin-dependent protein catabolic process; LOCATED IN: endomembrane system; EXPRESSED IN: 17 plant structures; EXPRESSED DURING: 8 growth stages; CONTAINS InterPro DOMAIN/s: Leucine-rich repeat, cysteine-containing subtype (InterPro:IPR006553); BEST Arabidopsis thaliana pro…	[29.5.11.4.3.2] protein.degradation.ubiquitin.E3.SCF.FBOX
BnaA03g00190D	A03	78131	79660	AT5G01710	0.372386	-1.42513	6.64423e-12	Down	/	methyltransferases/methyltransferases; FUNCTIONS IN: methyltransferase activity; INVOLVED IN: metabolic process; LOCATED IN: endomembrane system; EXPRESSED IN: sperm cell, male gametophyte, pollen tube; EXPRESSED DURING: L mature pollen stage, M germinated pollen stage; CONTAINS InterPro DOMAIN/s: Methyltransferase FkbM (InterPro:IPR006342), Methyltransferase type 11 (InterPro:IPR013216); BEST Ar…	[35.2.1001] not assigned.unknown
BnaA03g00220D	A03	87131	88008	AT5G01650	0.355994	-1.49008	4.74879e-29	Down	/	Tautomerase/MIF superfamily protein/Tautomerase/MIF superfamily protein; FUNCTIONS IN: molecular_function unknown; INVOLVED IN: inflammatory response, response to other organism; EXPRESSED IN: 23 plant structures; EXPRESSED DURING: 13 growth stages; CONTAINS InterPro DOMAIN/s: Tautomerase (InterPro:IPR014347), Macrophage migration inhibitory factor (InterPro:IPR001398); BEST Arabidopsis thaliana …	[35.1.1023] not assigned.no ontology
BnaA03g00240D	A03	96338	98066	AT5G01620	0.458536	-1.12489	1.72215e-05	Down	TBL35	TRICHOME BIREFRINGENCE-LIKE 35/Encodes a member of the TBL (TRICHOME BIREFRINGENCE-LIKE) gene family containing a plant-specific DUF231 (domain of unknown function) domain. TBL gene family has 46 members, two of which (TBR/AT5G06700 and TBL3/AT5G01360) have been shown to be involved in the synthesis and deposition of secondary wall cellulose, presumably by influencing the esterification state of …	[35.2.1001] not assigned.unknown
BnaA03g00280D	A03	106135	108315	AT5G01590	0.372561	-1.42445	1.9355e-14	Down	TIC56	unknown protein; FUNCTIONS IN: molecular_function unknown; INVOLVED IN: biological_process unknown; LOCATED IN: chloroplast, chloroplast envelope; EXPRESSED IN: 22 plant structures; EXPRESSED DURING: 13 growth stages; Has 60 Blast hits to 59 proteins in 31 species: Archae - 0; Bacteria - 20; Metazoa - 1; Fungi - 2; Plants - 33; Viruses - 0; Other Eukaryotes - 4 (source: NCBI BLink).//	[35.2.1001] not assigned.unknown
BnaA03g00340D	A03	119212	122330	AT5G01510	0.341887	-1.54841	1.11219e-05	Down	RUS5	Protein of unknown function, DUF647/ROOT UV-B SENSITIVE 5 (RUS5); CONTAINS InterPro DOMAIN/s: Protein of unknown function DUF647 (InterPro:IPR006968); BEST Arabidopsis thaliana protein match is: Protein of unknown function, DUF647 (TAIR:AT3G45890.1); Has 426 Blast hits to 424 proteins in 125 species: Archae - 0; Bacteria - 2; Metazoa - 111; Fungi - 69; Plants - 183; Viruses - 0; Other Eukaryotes …	[35.2.1001] not assigned.unknown
BnaA03g00340D	A03	119212	122330	AT5G01510	4.66602	2.22219	6.04145e-05	Up	RUS5	Protein of unknown function, DUF647/ROOT UV-B SENSITIVE 5 (RUS5); CONTAINS InterPro DOMAIN/s: Protein of unknown function DUF647 (InterPro:IPR006968); BEST Arabidopsis thaliana protein match is: Protein of unknown function, DUF647 (TAIR:AT3G45890.1); Has 426 Blast hits to 424 proteins in 125 species: Archae - 0; Bacteria - 2; Metazoa - 111; Fungi - 69; Plants - 183; Viruses - 0; Other Eukaryotes …	[35.2.1001] not assigned.unknown
BnaA03g00360D	A03	125708	128095	AT5G01450	0.398097	-1.32881	0.000138939	Down	XBAT35	RING/U-box superfamily protein/RING/U-box superfamily protein; FUNCTIONS IN: zinc ion binding; INVOLVED IN: biological_process unknown; LOCATED IN: cellular_component unknown; EXPRESSED IN: 24 plant structures; EXPRESSED DURING: 11 growth stages; CONTAINS InterPro DOMAIN/s: Zinc finger, RING-type (InterPro:IPR001841); BEST Arabidopsis thaliana protein match is: RING/U-box superfamily protein (TAI…	[29.5.11.4.2] protein.degradation.ubiquitin.E3.RING
BnaA03g00370D	A03	129159	130394	AT5G01430	0.318142	-1.65226	8.83425e-18	Down	GOT1	Got1/Sft2-like vescicle transport protein family/Got1/Sft2-like vescicle transport protein family; FUNCTIONS IN: molecular_function unknown; INVOLVED IN: vesicle-mediated transport; LOCATED IN: cellular_component unknown; CONTAINS InterPro DOMAIN/s: Vesicle transport protein, Got1/SFT2-like (InterPro:IPR007305); BEST Arabidopsis thaliana protein match is: Got1/Sft2-like vescicle transport protein…	[31.4] cell.vesicle transport
BnaA03g00380D	A03	134414	135343	AT5G01410	0.202325	-2.30525	3.8613e-11	Down	PDX13	Aldolase-type TIM barrel family protein/Encodes a protein predicted to function in tandem with PDX2 to form glutamine amidotransferase complex with involved in vitamin B6 biosynthesis./REDUCED SUGAR RESPONSE 4 (RSR4); FUNCTIONS IN: protein homodimerization activity, protein heterodimerization activity; INVOLVED IN: in 12 processes; LOCATED IN: cytosol, endomembrane system, plasma membrane; EXPRES…	[18.1008] Co-factor and vitamine metabolism
BnaA03g00430D	A03	149953	153356	AT5G01290	0.414028	-1.2722	1.32041e-17	Down	ceg1	mRNA capping enzyme family protein/mRNA capping enzyme family protein; FUNCTIONS IN: phosphatase activity, protein tyrosine phosphatase activity, protein tyrosine/serine/threonine phosphatase activity, mRNA guanylyltransferase activity, polynucleotide 5'-phosphatase activity; INVOLVED IN: protein amino acid dephosphorylation, mRNA processing, mRNA capping, dephosphorylation; LOCATED IN: nucleus; …	[27.1] RNA.processing
BnaA03g00440D	A03	154050	157855	AT5G01270	0.471287	-1.08532	8.4541e-08	Down	CPL2	carboxyl-terminal domain (ctd) phosphatase-like 2/Encodes CPL2, a carboxyl-terminal domain (CTD) phosphatase that dephosphorylates CTD Ser5-PO4 of the RNA polymerase II complex. Regulates plant growth, stress and auxin responses./carboxyl-terminal domain (ctd) phosphatase-like 2 (CPL2); FUNCTIONS IN: double-stranded RNA binding, phosphatase activity; INVOLVED IN: response to auxin stimulus, respo…	[27.4] RNA.RNA binding
BnaA03g00450D	A03	158762	160629	AT5G01260	0.451388	-1.14756	0.0017123	Down	ARB_02327-1	Carbohydrate-binding-like fold/Carbohydrate-binding-like fold; FUNCTIONS IN: carbohydrate binding, catalytic activity; INVOLVED IN: carbohydrate metabolic process; LOCATED IN: cellular_component unknown; EXPRESSED IN: 21 plant structures; EXPRESSED DURING: 13 growth stages; CONTAINS InterPro DOMAIN/s: Immunoglobulin-like fold (InterPro:IPR013783), Carbohydrate-binding-like fold (InterPro:IPR01378…	[2.2.2.4] major CHO metabolism.degradation.starch.D enzyme
BnaA03g00470D	A03	166461	168686	AT5G01110	0.494743	-1.01525	0.0452417	Down	At5g01110	Tetratricopeptide repeat (TPR)-like superfamily protein/Tetratricopeptide repeat (TPR)-like superfamily protein; LOCATED IN: chloroplast; CONTAINS InterPro DOMAIN/s: Pentatricopeptide repeat (InterPro:IPR002885); BEST Arabidopsis thaliana protein match is: Pentatricopeptide repeat (PPR-like) superfamily protein (TAIR:AT1G05670.2); Has 1807 Blast hits to 1807 proteins in 277 species: Archae - 0; B…	[35.1.5] not assigned.no ontology.pentatricopeptide (PPR) repeat-containing protein
BnaA03g00470D	A03	166461	168686	AT5G01110	2.12207	1.08547	0.00918136	Up	At5g01110	Tetratricopeptide repeat (TPR)-like superfamily protein/Tetratricopeptide repeat (TPR)-like superfamily protein; LOCATED IN: chloroplast; CONTAINS InterPro DOMAIN/s: Pentatricopeptide repeat (InterPro:IPR002885); BEST Arabidopsis thaliana protein match is: Pentatricopeptide repeat (PPR-like) superfamily protein (TAIR:AT1G05670.2); Has 1807 Blast hits to 1807 proteins in 277 species: Archae - 0; B…	[35.1.5] not assigned.no ontology.pentatricopeptide (PPR) repeat-containing protein
BnaA03g00480D	A03	169148	170212	AT5G01090	0.392952	-1.34757	1.65312e-06	Down	LECRKS4	Concanavalin A-like lectin family protein/Concanavalin A-like lectin family protein; FUNCTIONS IN: carbohydrate binding, binding; INVOLVED IN: biological_process unknown; LOCATED IN: endomembrane system; EXPRESSED IN: 22 plant structures; EXPRESSED DURING: 13 growth stages; CONTAINS InterPro DOMAIN/s: Legume lectin, beta chain (InterPro:IPR001220), Concanavalin A-like lectin/glucanase, subgroup (…	[26.16] misc.myrosinases-lectin-jacalin
BnaA03g00480D	A03	169148	170212	AT5G01090	4.07016	2.02509	1.81013e-12	Up	LECRKS4	Concanavalin A-like lectin family protein/Concanavalin A-like lectin family protein; FUNCTIONS IN: carbohydrate binding, binding; INVOLVED IN: biological_process unknown; LOCATED IN: endomembrane system; EXPRESSED IN: 22 plant structures; EXPRESSED DURING: 13 growth stages; CONTAINS InterPro DOMAIN/s: Legume lectin, beta chain (InterPro:IPR001220), Concanavalin A-like lectin/glucanase, subgroup (…	[26.16] misc.myrosinases-lectin-jacalin
BnaA03g00520D	A03	186504	189049	AT5G01030	0.476748	-1.0687	0.0166258	Down	/	Protein of unknown function (DUF3527)/Protein of unknown function (DUF3527); FUNCTIONS IN: molecular_function unknown; INVOLVED IN: biological_process unknown; LOCATED IN: cellular_component unknown; EXPRESSED IN: 24 plant structures; EXPRESSED DURING: 13 growth stages; CONTAINS InterPro DOMAIN/s: Protein of unknown function DUF3527 (InterPro:IPR021916); BEST Arabidopsis thaliana protein match is…	[35.2.1001] not assigned.unknown
BnaA03g00530D	A03	246618	248901	AT5G02540	0.0472184	-4.40451	0.0164729	Down	TIC32	NAD(P)-binding Rossmann-fold superfamily protein/NAD(P)-binding Rossmann-fold superfamily protein; FUNCTIONS IN: oxidoreductase activity, binding, catalytic activity; INVOLVED IN: oxidation reduction, metabolic process; EXPRESSED IN: 22 plant structures; EXPRESSED DURING: 13 growth stages; CONTAINS InterPro DOMAIN/s: NAD(P)-binding domain (InterPro:IPR016040), Glucose/ribitol dehydrogenase (Inter…	[26.22] misc.short chain dehydrogenase/reductase (SDR)
BnaA03g00530D	A03	246618	248901	AT5G02540	9.06239	3.17989	0.000145931	Up	TIC32	NAD(P)-binding Rossmann-fold superfamily protein/NAD(P)-binding Rossmann-fold superfamily protein; FUNCTIONS IN: oxidoreductase activity, binding, catalytic activity; INVOLVED IN: oxidation reduction, metabolic process; EXPRESSED IN: 22 plant structures; EXPRESSED DURING: 13 growth stages; CONTAINS InterPro DOMAIN/s: NAD(P)-binding domain (InterPro:IPR016040), Glucose/ribitol dehydrogenase (Inter…	[26.22] misc.short chain dehydrogenase/reductase (SDR)
BnaA03g00540D	A03	249559	249786	AT5G02550	0.294124	-1.7655	0.000473535	Down	/	unknown protein; Has 3 Blast hits to 3 proteins in 1 species: Archae - 0; Bacteria - 0; Metazoa - 0; Fungi - 0; Plants - 3; Viruses - 0; Other Eukaryotes - 0 (source: NCBI BLink).//	[35.2.1001] not assigned.unknown
BnaA03g00550D	A03	255402	255934	AT5G02580	0.0918754	-3.44418	0.00113126	Down	/	Plant protein 1589 of unknown function/Plant protein 1589 of unknown function; CONTAINS InterPro DOMAIN/s: Conserved hypothetical protein CHP01589, plant (InterPro:IPR006476); BEST Arabidopsis thaliana protein match is: Plant protein 1589 of unknown function (TAIR:AT3G55240.1); Has 206 Blast hits to 206 proteins in 21 species: Archae - 0; Bacteria - 0; Metazoa - 0; Fungi - 0; Plants - 202; Viruse…	[35.2.1001] not assigned.unknown
BnaA03g00560D	A03	261232	262173	AT5G02590	0.37461	-1.41654	7.96102e-06	Down	SG1	Tetratricopeptide repeat (TPR)-like superfamily protein/Tetratricopeptide repeat (TPR)-like superfamily protein; FUNCTIONS IN: binding; LOCATED IN: chloroplast thylakoid lumen; EXPRESSED IN: 21 plant structures; EXPRESSED DURING: 12 growth stages; CONTAINS InterPro DOMAIN/s: Tetratricopeptide-like helical (InterPro:IPR011990), Tetratricopeptide repeat-containing (InterPro:IPR013026), Tetratricope…	[35.1.1023] not assigned.no ontology
BnaA03g00590D	A03	271799	273395	AT3G53500	0.336015	-1.5734	5.47882e-19	Down	RS2Z32	RNA-binding (RRM/RBD/RNP motifs) family protein with retrovirus zinc finger-like domain/Barta et al (2010) have proposed a nomenclature for Serine/Arginine-Rich Protein Splicing Factors (SR proteins): Plant Cell. 2010, 22:2926./RSZ32; FUNCTIONS IN: zinc ion binding, nucleotide binding, nucleic acid binding; INVOLVED IN: nuclear mRNA splicing, via spliceosome, RNA splicing; LOCATED IN: mitochondri…	[27.4] RNA.RNA binding
BnaA03g00690D	A03	299245	304981	AT5G02880	0.298618	-1.74363	5.96595e-08	Down	UPL4	ubiquitin-protein ligase 4/encodes a ubiquitin-protein ligase containing a HECT domain. There are six other HECT-domain UPLs in Arabidopsis./ubiquitin-protein ligase 4 (UPL4); CONTAINS InterPro DOMAIN/s: Armadillo-like helical (InterPro:IPR011989), Armadillo-type fold (InterPro:IPR016024), HECT (InterPro:IPR000569); BEST Arabidopsis thaliana protein match is: HEAT repeat ;HECT-domain (ubiquitin-t…	[29.5.11.4.1] protein.degradation.ubiquitin.E3.HECT
BnaA03g00790D	A03	340216	340407	/	36.4671	5.18852	0.0306346	Up	/	/
BnaA03g00820D	A03	352422	354109	AT5G03290	0.374839	-1.41566	3.06636e-06	Down	IDH5	isocitrate dehydrogenase V/Encodes a catalytic subunit of the mitochondrially-localized NAD+- dependent isocitrate dehydrogenase./isocitrate dehydrogenase V (IDH-V); FUNCTIONS IN: isocitrate dehydrogenase (NAD+) activity, zinc ion binding, ATP binding; INVOLVED IN: isocitrate metabolic process, tricarboxylic acid cycle, metabolic process; LOCATED IN: mitochondrion, chloroplast; EXPRESSED IN: 24 p…	[8.2.4] TCA / org transformation.other organic acid transformatons.IDH
BnaA03g00840D	A03	365030	366846	AT5G03330	0.463579	-1.10911	9.70392e-05	Down	/	Cysteine proteinases superfamily protein/Cysteine proteinases superfamily protein; CONTAINS InterPro DOMAIN/s: Ovarian tumour, otubain (InterPro:IPR003323); BEST Arabidopsis thaliana protein match is: Cysteine proteinases superfamily protein (TAIR:AT5G04250.2); Has 35333 Blast hits to 34131 proteins in 2444 species: Archae - 798; Bacteria - 22429; Metazoa - 974; Fungi - 991; Plants - 531; Viruses…	[29.5.3] protein.degradation.cysteine protease
BnaA03g00850D	A03	367301	370056	AT5G03340	0.375965	-1.41133	0.00927795	Down	CDC48E	ATPase, AAA-type, CDC48 protein/ATPase, AAA-type, CDC48 protein; FUNCTIONS IN: protein binding, ATPase activity; LOCATED IN: cell wall; EXPRESSED IN: 24 plant structures; EXPRESSED DURING: 13 growth stages; CONTAINS InterPro DOMAIN/s: ATPase, AAA+ type, core (InterPro:IPR003593), ATPase, AAA-type, core (InterPro:IPR003959), ATPase, AAA-type, conserved site (InterPro:IPR003960), Aspartate decarbox…	[31.2] cell.division
BnaA03g00860D	A03	370187	371806	AT5G03370	0.417615	-1.25976	0.000685263	Down	/	acylphosphatase family/acylphosphatase family; FUNCTIONS IN: acylphosphatase activity; INVOLVED IN: biological_process unknown; EXPRESSED IN: 24 plant structures; EXPRESSED DURING: 15 growth stages; CONTAINS InterPro DOMAIN/s: Acylphosphatase-like (InterPro:IPR001792), Acylphosphatase, conserved site (InterPro:IPR017968), Acylphosphatase (InterPro:IPR020456); Has 2946 Blast hits to 2946 proteins …	[35.1.1023] not assigned.no ontology
BnaA03g00870D	A03	378629	380441	AT5G03380	0.330905	-1.59551	0.000590012	Down	HIPP06	Heavy metal transport/detoxification superfamily protein /Heavy metal transport/detoxification superfamily protein ; FUNCTIONS IN: metal ion binding; INVOLVED IN: metal ion transport; EXPRESSED IN: 24 plant structures; EXPRESSED DURING: 13 growth stages; CONTAINS InterPro DOMAIN/s: Heavy metal transport/detoxification protein (InterPro:IPR006121); BEST Arabidopsis thaliana protein match is: Heavy…	[34.12] transport.metal
BnaA03g01030D	A03	446775	451553	AT5G03730	0.480036	-1.05879	1.76702e-05	Down	CTR1	Protein kinase superfamily protein/Homologous to the RAF family of serine/threonine protein kinases. Negative regulator in the ethylene signal transduction pathway. Interacts with the putative ethylene receptors ETR1 and ERS. Constitutively expressed./CONSTITUTIVE TRIPLE RESPONSE 1 (CTR1); CONTAINS InterPro DOMAIN/s: Protein kinase, ATP binding site (InterPro:IPR017441), Serine/threonine-protein …	[29.4] protein.postranslational modification
BnaA03g01050D	A03	467928	469423	AT5G03790	0.271178	-1.88269	0.000499705	Down	ATHB-51	homeobox 51/Encodes a homeodomain leucine zipper class I (HD-Zip I) meristem identity regulator that acts together with LFY to induce CAL expression. It binds to the CAL promoter proximal CAATNATTG element. LMI1 acts primarily downstream of LFY in meristem identity regulation. The interaction between LFY, LMI1 and CAL resembles a feed-forward loop transcriptional network motif. The gene also had …	[27.3.22] RNA.regulation of transcription.HB,Homeobox transcription factor family
BnaA03g01120D	A03	541557	543854	AT5G03880	0.263593	-1.92362	9.37216e-06	Down	/	Thioredoxin family protein/Thioredoxin family protein; FUNCTIONS IN: electron carrier activity; INVOLVED IN: cell redox homeostasis; LOCATED IN: chloroplast thylakoid membrane, chloroplast; EXPRESSED IN: 22 plant structures; EXPRESSED DURING: 14 growth stages; CONTAINS InterPro DOMAIN/s: Thioredoxin fold (InterPro:IPR012335), Glutaredoxin active site (InterPro:IPR011767), Glutathione S-transferas…	[35.2.1001] not assigned.unknown
BnaA03g01190D	A03	563192	565814	AT5G04280	0.479001	-1.0619	1.72039e-12	Down	RZ1C	RNA-binding (RRM/RBD/RNP motifs) family protein with retrovirus zinc finger-like domain/Encodes one of the zinc finger-containing glycine-rich RNA-binding proteins involved in cold tolerance: AT3G26420 (ATRZ-1A), AT1G60650 (AtRZ-1b), AT5G04280 (AtRZ-1c)./RNA-binding (RRM/RBD/RNP motifs) family protein with retrovirus zinc finger-like domain; FUNCTIONS IN: RNA binding, zinc ion binding, nucleotide…	[27.4] RNA.RNA binding
BnaA03g01190D	A03	563192	565814	AT5G04280	2.77127	1.47055	7.08814e-21	Up	RZ1C	RNA-binding (RRM/RBD/RNP motifs) family protein with retrovirus zinc finger-like domain/Encodes one of the zinc finger-containing glycine-rich RNA-binding proteins involved in cold tolerance: AT3G26420 (ATRZ-1A), AT1G60650 (AtRZ-1b), AT5G04280 (AtRZ-1c)./RNA-binding (RRM/RBD/RNP motifs) family protein with retrovirus zinc finger-like domain; FUNCTIONS IN: RNA binding, zinc ion binding, nucleotide…	[27.4] RNA.RNA binding
BnaA03g01210D	A03	573778	576338	AT5G04320	0.321501	-1.63711	8.68951e-06	Down	SGO2	Shugoshin C terminus/Shugoshin C terminus; FUNCTIONS IN: molecular_function unknown; INVOLVED IN: meiotic chromosome segregation; LOCATED IN: chromosome, centromeric region, nucleus; EXPRESSED IN: 22 plant structures; EXPRESSED DURING: 13 growth stages; CONTAINS InterPro DOMAIN/s: Shugoshin, C-terminal (InterPro:IPR011515); BEST Arabidopsis thaliana protein match is: Shugoshin C terminus (TAIR:AT…	[35.2.1001] not assigned.unknown
BnaA03g01260D	A03	591725	594238	AT5G04420	0.430084	-1.21731	6.45779e-07	Down	ACBP4	Galactose oxidase/kelch repeat superfamily protein/Galactose oxidase/kelch repeat superfamily protein; INVOLVED IN: biological_process unknown; LOCATED IN: cytosol, nucleus; EXPRESSED IN: 23 plant structures; EXPRESSED DURING: 13 growth stages; CONTAINS InterPro DOMAIN/s: Galactose oxidase/kelch, beta-propeller (InterPro:IPR011043), Kelch repeat type 1 (InterPro:IPR006652), Kelch repeat type 2 (I…	[35.1.1023] not assigned.no ontology
BnaA03g01270D	A03	595072	597486	AT5G04430	0.461443	-1.11577	7.96024e-12	Down	BTR1	binding to TOMV RNA 1L (long form)/Gene model AT5G04430.1 produces active protein. (BTS1S). Binds to ToMV genomic RNA and prevents viral multiplication./BINDING TO TOMV RNA 1S (SHORT FORM) (BTR1S); FUNCTIONS IN: single-stranded RNA binding, nucleic acid binding; INVOLVED IN: RNA splicing, regulation of viral protein levels in host cell; LOCATED IN: cellular_component unknown; EXPRESSED IN: 24 pla…	[27.4] RNA.RNA binding
BnaA03g01330D	A03	623422	624933	AT5G04660	0.248405	-2.00923	1.13504e-05	Down	CYP77A4	cytochrome P450, family 77, subfamily A, polypeptide 4/encodes a protein with cytochrome P450 domain/cytochrome P450, family 77, subfamily A, polypeptide 4 (CYP77A4); FUNCTIONS IN: electron carrier activity, monooxygenase activity, iron ion binding, oxygen binding, heme binding; INVOLVED IN: oxidation reduction; LOCATED IN: endomembrane system; EXPRESSED IN: 12 plant structures; EXPRESSED DURING:…	[26.10] misc.cytochrome P450
BnaA03g01360D	A03	629958	633696	AT5G04700	0.0279372	-5.16167	0.00159187	Down	/	Ankyrin repeat family protein/Ankyrin repeat family protein; CONTAINS InterPro DOMAIN/s: Ankyrin repeat-containing domain (InterPro:IPR020683), Ankyrin repeat (InterPro:IPR002110); BEST Arabidopsis thaliana protein match is: Ankyrin repeat family protein (TAIR:AT5G04680.1); Has 1807 Blast hits to 1807 proteins in 277 species: Archae - 0; Bacteria - 0; Metazoa - 736; Fungi - 347; Plants - 385; Vir…	[35.2.1001] not assigned.unknown
BnaA03g01360D	A03	629958	633696	AT5G04700	7.03578	2.81471	0.0140953	Up	/	Ankyrin repeat family protein/Ankyrin repeat family protein; CONTAINS InterPro DOMAIN/s: Ankyrin repeat-containing domain (InterPro:IPR020683), Ankyrin repeat (InterPro:IPR002110); BEST Arabidopsis thaliana protein match is: Ankyrin repeat family protein (TAIR:AT5G04680.1); Has 1807 Blast hits to 1807 proteins in 277 species: Archae - 0; Bacteria - 0; Metazoa - 736; Fungi - 347; Plants - 385; Vir…	[35.2.1001] not assigned.unknown
BnaA03g01410D	A03	648542	649354	AT5G04750	0.451086	-1.14853	1.92258e-10	Down	/	F1F0-ATPase inhibitor protein, putative/F1F0-ATPase inhibitor protein, putative; Has 54 Blast hits to 54 proteins in 13 species: Archae - 0; Bacteria - 0; Metazoa - 0; Fungi - 0; Plants - 54; Viruses - 0; Other Eukaryotes - 0 (source: NCBI BLink)./	[34.1.3] transport.p- and v-ATPases.inhibitor
BnaA03g01440D	A03	657505	660344	AT5G04770	0.283474	-1.81871	0.000555922	Down	CAT6	cationic amino acid transporter 6/Encodes a member of the cationic amino acid transporter (CAT) subfamily of amino acid polyamine choline transporters. Does not mediate efficient uptake of basic amino acids in yeast or Xenopus systems but can transport neutral and acidic amino acid analogs. Expressed in sink tissues. Induced during infestation of roots by the plant parasitic root-knot nematode, M…	[34.3] transport.amino acids
BnaA03g01460D	A03	664973	666856	AT5G04780	4.57169	2.19273	0.00196917	Up	PCMP-H16	Pentatricopeptide repeat (PPR) superfamily protein/Pentatricopeptide repeat (PPR) superfamily protein; INVOLVED IN: biological_process unknown; LOCATED IN: chloroplast; CONTAINS InterPro DOMAIN/s: Pentatricopeptide repeat (InterPro:IPR002885); BEST Arabidopsis thaliana protein match is: Tetratricopeptide repeat (TPR)-like superfamily protein (TAIR:AT4G02750.1); Has 38256 Blast hits to 13510 prote…	[34.99] transport.misc
BnaA03g01480D	A03	669746	670917	AT5G04850	0.45557	-1.13426	5.1014e-07	Down	VPS60-2	SNF7 family protein/VPS60.2; CONTAINS InterPro DOMAIN/s: Snf7 (InterPro:IPR005024); BEST Arabidopsis thaliana protein match is: SNF7 family protein (TAIR:AT3G10640.1); Has 30201 Blast hits to 17322 proteins in 780 species: Archae - 12; Bacteria - 1396; Metazoa - 17338; Fungi - 3422; Plants - 5037; Viruses - 0; Other Eukaryotes - 2996 (source: NCBI BLink)./	[27.3.71] RNA.regulation of transcription.SNF7
BnaA03g01490D	A03	671442	673749	AT5G04870	0.37558	-1.41281	0.000432285	Down	CPK1	calcium dependent protein kinase 1/A calcium-dependent protein kinase that can phosphorylate phenylalanine ammonia lyase (PAL), a key enzyme in pathogen defense./calcium dependent protein kinase 1 (CPK1); FUNCTIONS IN: protein binding, calmodulin-dependent protein kinase activity, kinase activity; INVOLVED IN: protein amino acid phosphorylation, N-terminal protein myristoylation; LOCATED IN: pero…	[30.3] signalling.calcium
BnaA03g01550D	A03	700840	702777	AT5G04940	0.4683	-1.0945	1.85035e-05	Down	SUVH1	SU(VAR)3-9 homolog 1/Encodes a SU(VAR)3-9 homolog, a SET domain protein. Known SET domain proteins are involved in epigenetic control of gene expression and act as histone methyltransferases. There are 10 SUVH genes in Arabidopsis and members of this subfamily of the SET proteins have an additional conserved SRA domain./SU(VAR)3-9 homolog 1 (SUVH1); CONTAINS InterPro DOMAIN/s: SRA-YDG (InterPro:I…	[27.3.69] RNA.regulation of transcription.SET-domain transcriptional regulator family
BnaA03g01590D	A03	715232	718518	AT5G04970	2.07198	1.05101	0.020658	Up	PME47	Plant invertase/pectin methylesterase inhibitor superfamily/Plant invertase/pectin methylesterase inhibitor superfamily; FUNCTIONS IN: enzyme inhibitor activity, pectinesterase activity; INVOLVED IN: cell wall modification; LOCATED IN: cell wall; EXPRESSED IN: flower, root; CONTAINS InterPro DOMAIN/s: Pectinesterase, active site (InterPro:IPR018040), Pectin lyase fold/virulence factor (InterPro:I…	[10.8.99] cell wall.pectin*esterases.misc
BnaA03g01650D	A03	802141	804562	AT5G05600	0.406896	-1.29727	0.0255929	Down	At5g05600	2-oxoglutarate (2OG) and Fe(II)-dependent oxygenase superfamily protein/2-oxoglutarate (2OG) and Fe(II)-dependent oxygenase superfamily protein; FUNCTIONS IN: oxidoreductase activity, iron ion binding; INVOLVED IN: response to salt stress, response to karrikin; EXPRESSED IN: 15 plant structures; EXPRESSED DURING: 9 growth stages; CONTAINS InterPro DOMAIN/s: Isopenicillin N synthase (InterPro:IPR0…	[16.8.1.1001] secondary metabolism.flavonoids.anthocyanins
BnaA03g01820D	A03	848816	849773	AT5G05990	0.339205	-1.55977	0.025226	Down	At2g39795	Mitochondrial glycoprotein family protein/Mitochondrial glycoprotein family protein; FUNCTIONS IN: molecular_function unknown; INVOLVED IN: biological_process unknown; LOCATED IN: mitochondrion, mitochondrial matrix; EXPRESSED IN: 23 plant structures; EXPRESSED DURING: 15 growth stages; CONTAINS InterPro DOMAIN/s: Mitochondrial glycoprotein (InterPro:IPR003428); BEST Arabidopsis thaliana protein …	[35.1.1023] not assigned.no ontology
BnaA03g01900D	A03	870422	872177	AT5G06150	0.419607	-1.25289	4.58527e-08	Down	CYCB1-2	Cyclin family protein/Encodes a cyclin whose expression is reduced in response to high salt./CYC1BAT; CONTAINS InterPro DOMAIN/s: Cyclin, C-terminal (InterPro:IPR004367), Cyclin-like (InterPro:IPR011028), Cyclin, N-terminal (InterPro:IPR006671), Cyclin, A/B/D/E (InterPro:IPR014400), Cyclin (InterPro:IPR006670); BEST Arabidopsis thaliana protein match is: CYCLIN B1;3 (TAIR:AT3G11520.1); Has 1807 B…	[31.3] cell.cycle
BnaA03g01910D	A03	872570	874171	AT2G47990	0.497275	-1.00789	3.09824e-08	Down	SWA1	transducin family protein / WD-40 repeat family protein/Encodes a transducin family nucleolar protein with six WD40 repeats that is most likely involved in 18S rRNA biogenesis. The slow progression of the gametophytic division cycles in swa1 suggested that the SWA1 protein is required for the normal progression of mitotic division cycles through the regulation of cell metabolism. Ubiquitously exp…	[29.2.2.3.4] protein.synthesis.ribosome biogenesis.Pre-rRNA processing and modifications.WD-repeat proteins
BnaA03g01950D	A03	890262	890959	AT5G06240	0.149245	-2.74425	0.000420665	Down	/	embryo defective 2735/embryo defective 2735 (emb2735); Has 1807 Blast hits to 1807 proteins in 277 species: Archae - 0; Bacteria - 0; Metazoa - 736; Fungi - 347; Plants - 385; Viruses - 0; Other Eukaryotes - 339 (source: NCBI BLink)./	[35.2.1001] not assigned.unknown
BnaA03g01990D	A03	904957	908719	AT5G07300	0.429194	-1.2203	9.60012e-08	Down	BON2	Calcium-dependent phospholipid-binding Copine family protein/Encodes a copine-like protein, which is a member of a newly identified class of calcium-dependent, phospholipid binding proteins that are present in a wide range of organisms./BONZAI 2 (BON2); FUNCTIONS IN: calcium-dependent phospholipid binding; LOCATED IN: plasma membrane; EXPRESSED IN: 24 plant structures; EXPRESSED DURING: 13 growth…	[33.99] development.unspecified
BnaA03g02040D	A03	943459	945376	AT5G07440	0.331985	-1.59081	1.97101e-05	Down	GDH2	glutamate dehydrogenase 2/Encodes the alpha-subunit of the glutamate dehydrogenase. The enzyme is almost exclusively found in the mitochondria of stem and leaf companion cells./glutamate dehydrogenase 2 (GDH2); FUNCTIONS IN: in 7 functions; INVOLVED IN: response to salt stress; LOCATED IN: mitochondrion, plasma membrane; EXPRESSED IN: 27 plant structures; EXPRESSED DURING: 16 growth stages; CONTA…	[12.3.1] N-metabolism.N-degradation.glutamate dehydrogenase
BnaA03g02110D	A03	964919	965941	AT5G07600	33.8741	5.08211	0.00229965	Up	OlnB6	Oleosin family protein/Oleosin family protein; INVOLVED IN: lipid storage; LOCATED IN: monolayer-surrounded lipid storage body, endomembrane system, integral to membrane, membrane; CONTAINS InterPro DOMAIN/s: Oleosin (InterPro:IPR000136); BEST Arabidopsis thaliana protein match is: glycine-rich protein 18 (TAIR:AT5G07520.1); Has 1807 Blast hits to 1807 proteins in 277 species: Archae - 0; Bacteri…	[11.4] lipid metabolism.TAG synthesis
BnaA03g02140D	A03	976137	977558	AT5G07571	15.2868	3.93421	0.00778477	Up	OlnB1	Oleosin family protein/Oleosin family protein; FUNCTIONS IN: molecular_function unknown; INVOLVED IN: biological_process unknown; LOCATED IN: monolayer-surrounded lipid storage body, integral to membrane; CONTAINS InterPro DOMAIN/s: Oleosin (InterPro:IPR000136); BEST Arabidopsis thaliana protein match is: glycine-rich protein 20 (TAIR:AT5G07560.1); Has 30201 Blast hits to 17322 proteins in 780 sp…	[35.1.40] not assigned.no ontology.glycine rich proteins
BnaA03g02210D	A03	1005917	1013572	AT5G07740	2.43437	1.28355	5.12428e-08	Up	FH20	actin binding/actin binding; FUNCTIONS IN: actin binding; INVOLVED IN: cellular component organization, actin cytoskeleton organization; EXPRESSED IN: shoot apex, stem; CONTAINS InterPro DOMAIN/s: Actin-binding FH2/DRF autoregulatory (InterPro:IPR003104), C2 calcium/lipid-binding domain, CaLB (InterPro:IPR008973), Tensin phosphatase, C2 domain (InterPro:IPR014020), Actin-binding FH2 (InterPro:IPR…	[31.1] cell.organisation
BnaA03g02220D	A03	1020674	1022421	AT5G07790	0.468959	-1.09247	0.00703717	Down	/	unknown protein; FUNCTIONS IN: molecular_function unknown; INVOLVED IN: biological_process unknown; LOCATED IN: cellular_component unknown; BEST Arabidopsis thaliana protein match is: unknown protein (TAIR:AT5G61300.1).//	[35.2.1001] not assigned.unknown
BnaA03g02280D	A03	1048030	1049732	AT5G07910	0.433308	-1.20654	0.0191239	Down	IRL7	Leucine-rich repeat (LRR) family protein/Leucine-rich repeat (LRR) family protein; INVOLVED IN: N-terminal protein myristoylation; LOCATED IN: plasma membrane; EXPRESSED IN: 26 plant structures; EXPRESSED DURING: 15 growth stages; CONTAINS InterPro DOMAIN/s: Leucine-rich repeat, typical subtype (InterPro:IPR003591), Leucine-rich repeat (InterPro:IPR001611); BEST Arabidopsis thaliana protein match…	[35.1.1023] not assigned.no ontology
BnaA03g02300D	A03	1055246	1057963	AT5G08020	0.351928	-1.50665	0.00157448	Down	RPA1B	RPA70-kDa subunit B/Encodes a homolog of Replication Protein A. rpa70b mutants are hypersensitive to UV-B radiation and MMS treatments suggesting a role for this protein in DNA damage repair./RPA70-kDa subunit B (RPA70B); FUNCTIONS IN: DNA binding, nucleic acid binding; INVOLVED IN: DNA repair, response to UV-B, DNA replication; LOCATED IN: nucleus; EXPRESSED IN: 19 plant structures; EXPRESSED DU…	[28.1] DNA.synthesis/chromatin structure
BnaA03g02310D	A03	1058668	1059184	AT5G08040	0.464649	-1.10579	3.47272e-05	Down	TOM5	mitochondrial import receptor subunit TOM5 homolog/mitochondrial import receptor subunit TOM5 homolog (TOM5); FUNCTIONS IN: molecular_function unknown; INVOLVED IN: biological_process unknown; LOCATED IN: mitochondrion, plastid; EXPRESSED IN: 25 plant structures; EXPRESSED DURING: 15 growth stages; Has 27 Blast hits to 27 proteins in 11 species: Archae - 0; Bacteria - 0; Metazoa - 0; Fungi - 0; P…	[29.3.99] protein.targeting.unknown
BnaA03g02330D	A03	1063773	1064513	AT5G08070	0.052159	-4.26094	7.71466e-05	Down	TCP17	TCP domain protein 17/TCP gene involved in heterochronic control of leaf differentiation./TCP domain protein 17 (TCP17); CONTAINS InterPro DOMAIN/s: Transcription factor, TCP (InterPro:IPR005333), Transcription factor TCP subgroup (InterPro:IPR017887); BEST Arabidopsis thaliana protein match is: TEOSINTE BRANCHED 1, cycloidea and PCF transcription factor 5 (TAIR:AT5G60970.1); Has 1349 Blast hits …	[27.3.29] RNA.regulation of transcription.TCP transcription factor family
BnaA03g02340D	A03	1070419	1073923	AT5G08130	0.423972	-1.23796	8.51383e-05	Down	BIM1	basic helix-loop-helix (bHLH) DNA-binding superfamily protein/Encodes a basic helix-loop-helix (bHLH) family protein BIM1 (BES1-INTERACTING MYC-LIKE 1), involved in brassinosteroid signaling. It synergistically interacts with BES1 to bind to E box sequences (CANNTG). Positively modulates the shade avoidance syndrome in Arabidopsis seedlings./BIM1; FUNCTIONS IN: protein binding, DNA binding, seque…	[17.3.2.99] hormone metabolism.brassinosteroid.signal transduction.other
BnaA03g02350D	A03	1086139	1087005	AT5G08139	0.424272	-1.23694	0.00331911	Down	RING1	RING/U-box superfamily protein/RING/U-box superfamily protein; FUNCTIONS IN: zinc ion binding; INVOLVED IN: biological_process unknown; LOCATED IN: cellular_component unknown; EXPRESSED IN: 23 plant structures; EXPRESSED DURING: 13 growth stages; CONTAINS InterPro DOMAIN/s: Zinc finger, RING-type (InterPro:IPR001841), Zinc finger, C3HC4 RING-type (InterPro:IPR018957); BEST Arabidopsis thaliana pr…	[29.5.11.4.2] protein.degradation.ubiquitin.E3.RING
BnaA03g02480D	A03	1125891	1126484	AT5G08335	0.470672	-1.08721	0.0277344	Down	ICMTB	Isoprenylcysteine carboxyl methyltransferase (ICMT) family /Encodes an isoprenyl cysteine methylatransferase (ICMT) involved in the post-translational processing of proteins that have a C-terminal CaaX box. This protein appears to have higher catalytic activity and a higher transcript expression level than the other ICMT present in Arabidopsis (At5g23320). Analysis of ICMT RNAi lines suggests tha…	[29.4] protein.postranslational modification
BnaA03g02510D	A03	1131334	1133641	AT5G08370	2.16331	1.11324	0.0293827	Up	AGAL2	alpha-galactosidase 2/alpha-galactosidase 2 (AGAL2); FUNCTIONS IN: alpha-galactosidase activity, hydrolase activity, hydrolyzing O-glycosyl compounds, catalytic activity; INVOLVED IN: positive regulation of flower development, leaf morphogenesis; LOCATED IN: plant-type cell wall; EXPRESSED IN: 22 plant structures; EXPRESSED DURING: 13 growth stages; CONTAINS InterPro DOMAIN/s: Aldolase-type TIM b…	[3.8.2] minor CHO metabolism.galactose.alpha-galactosidases
BnaA03g02540D	A03	1192509	1196385	AT5G08550	0.409233	-1.28901	4.33826e-05	Down	ILP1	GC-rich sequence DNA-binding factor-like protein/Encodes a transcriptional repressor that is homologous to the C-terminal region of mammalian GC binding factor. It regulates endoreduplication through control of CYC2A expression./increased level of polyploidy1-1D (ILP1); CONTAINS InterPro DOMAIN/s: GC-rich sequence DNA-binding factor-like (InterPro:IPR012890); BEST Arabidopsis thaliana protein mat…	[35.2.1001] not assigned.unknown
BnaA03g02570D	A03	1218038	1220428	AT5G08580	0.377149	-1.40679	1.22929e-13	Down	CML12	Calcium-binding EF hand family protein/Calcium-binding EF hand family protein; FUNCTIONS IN: calcium ion binding; INVOLVED IN: biological_process unknown; LOCATED IN: plasma membrane; EXPRESSED IN: 23 plant structures; EXPRESSED DURING: 13 growth stages; CONTAINS InterPro DOMAIN/s: EF-Hand 1, calcium-binding site (InterPro:IPR018247), EF-HAND 2 (InterPro:IPR018249), EF-hand-like domain (InterPro:…	[30.3] signalling.calcium
BnaA03g02650D	A03	1251795	1253863	AT5G09220	0.437955	-1.19115	0.0250264	Down	AAP2	amino acid permease 2/member of AAAP family/amino acid permease 2 (AAP2); CONTAINS InterPro DOMAIN/s: Amino acid transporter, transmembrane (InterPro:IPR013057); BEST Arabidopsis thaliana protein match is: amino acid permease 4 (TAIR:AT5G63850.1); Has 2701 Blast hits to 2684 proteins in 226 species: Archae - 0; Bacteria - 6; Metazoa - 573; Fungi - 420; Plants - 1375; Viruses - 0; Other Eukaryotes…	[34.3] transport.amino acids
BnaA03g02680D	A03	1258959	1260501	AT5G09330	0.42455	-1.23599	2.52675e-06	Down	NAC082	NAC domain containing protein 82/VND-interacting 1 (VNI1); FUNCTIONS IN: sequence-specific DNA binding transcription factor activity; INVOLVED IN: multicellular organismal development, regulation of transcription; LOCATED IN: cellular_component unknown; EXPRESSED IN: 24 plant structures; EXPRESSED DURING: 13 growth stages; CONTAINS InterPro DOMAIN/s: No apical meristem (NAM) protein (InterPro:IPR…	[33.99] development.unspecified
BnaA03g02680D	A03	1258959	1260501	AT5G09330	2.37294	1.24668	4.36706e-08	Up	NAC082	NAC domain containing protein 82/VND-interacting 1 (VNI1); FUNCTIONS IN: sequence-specific DNA binding transcription factor activity; INVOLVED IN: multicellular organismal development, regulation of transcription; LOCATED IN: cellular_component unknown; EXPRESSED IN: 24 plant structures; EXPRESSED DURING: 13 growth stages; CONTAINS InterPro DOMAIN/s: No apical meristem (NAM) protein (InterPro:IPR…	[33.99] development.unspecified
BnaA03g02760D	A03	1334561	1336400	AT5G10050	0.232793	-2.10288	0.0337835	Down	ayr1	NAD(P)-binding Rossmann-fold superfamily protein/NAD(P)-binding Rossmann-fold superfamily protein; FUNCTIONS IN: oxidoreductase activity, binding, catalytic activity; INVOLVED IN: oxidation reduction, metabolic process; LOCATED IN: cellular_component unknown; CONTAINS InterPro DOMAIN/s: Short-chain dehydrogenase/reductase, conserved site (InterPro:IPR020904), NAD(P)-binding domain (InterPro:IPR01…	[26.22] misc.short chain dehydrogenase/reductase (SDR)
BnaA03g02760D	A03	1334561	1336400	AT5G10050	6.52068	2.70502	0.0346958	Up	ayr1	NAD(P)-binding Rossmann-fold superfamily protein/NAD(P)-binding Rossmann-fold superfamily protein; FUNCTIONS IN: oxidoreductase activity, binding, catalytic activity; INVOLVED IN: oxidation reduction, metabolic process; LOCATED IN: cellular_component unknown; CONTAINS InterPro DOMAIN/s: Short-chain dehydrogenase/reductase, conserved site (InterPro:IPR020904), NAD(P)-binding domain (InterPro:IPR01…	[26.22] misc.short chain dehydrogenase/reductase (SDR)
BnaA03g02770D	A03	1336721	1338693	AT5G10060	4.15404	2.05451	3.19804e-08	Up	SPBC337.03	ENTH/VHS family protein/ENTH/VHS family protein; FUNCTIONS IN: molecular_function unknown; INVOLVED IN: biological_process unknown; LOCATED IN: endomembrane system; CONTAINS InterPro DOMAIN/s: Protein of unknown function DUF618 (InterPro:IPR006903), RNA polymerase II, large subunit, CTD (InterPro:IPR006569), ENTH/VHS (InterPro:IPR008942); BEST Arabidopsis thaliana protein match is: ENTH/VHS famil…	[35.2.1001] not assigned.unknown
BnaA03g02850D	A03	1376154	1377775	AT5G10260	0.395064	-1.33984	0.000325561	Down	RABH1E	RAB GTPase homolog H1E/RAB GTPase homolog H1E (RABH1e); FUNCTIONS IN: GTP binding; INVOLVED IN: protein transport, small GTPase mediated signal transduction; EXPRESSED IN: 15 plant structures; EXPRESSED DURING: 6 growth stages; CONTAINS InterPro DOMAIN/s: Ras GTPase (InterPro:IPR001806), Small GTP-binding protein (InterPro:IPR005225), Small GTPase (InterPro:IPR020851), Ras (InterPro:IPR013753), R…	[30.5] signalling.G-proteins
BnaA03g02870D	A03	1386883	1388407	AT5G10360	2.14253	1.09932	1.27514e-15	Up	RPS6B	Ribosomal protein S6e/RPS6A and RPS6B are fully redundant and essential during gametogenesis./embryo defective 3010 (EMB3010); FUNCTIONS IN: structural constituent of ribosome; INVOLVED IN: growth, translation, embryo development ending in seed dormancy; LOCATED IN: cytosolic small ribosomal subunit, cytosolic ribosome, plasma membrane; EXPRESSED IN: 29 plant structures; EXPRESSED DURING: 15 grow…	[29.2.1.2.1.6] protein.synthesis.ribosomal protein.eukaryotic.40S subunit.S6
BnaA03g02900D	A03	1396116	1399204	AT5G44050	4.44412	2.1519	0.0152089	Up	DTX28	MATE efflux family protein/MATE efflux family protein; FUNCTIONS IN: antiporter activity, drug transmembrane transporter activity, transporter activity; INVOLVED IN: drug transmembrane transport, transmembrane transport; LOCATED IN: membrane; EXPRESSED IN: 10 plant structures; EXPRESSED DURING: 7 growth stages; CONTAINS InterPro DOMAIN/s: Multi antimicrobial extrusion protein MatE (InterPro:IPR00…	[34.99] transport.misc
BnaA03g02930D	A03	1413368	1414831	AT5G10450	0.469786	-1.08993	0.003101	Down	GRF6	G-box regulating factor 6/Encodes a member of the 14-3-3 gene family that is a lambda isoform (14-3-3&#955;). Interacts with APX3 (ascorbate peroxidase) and AKR2 , suggesting a role in mediating oxidative metabolism in stress response. This protein was shown to colocalize and interact with SERK1 by which it is phosphorylated. This protein is also reported to interact with the phosphorylated form …	[30.7] signalling.14-3-3 proteins
BnaA03g02960D	A03	1428896	1429459	/	0.383902	-1.38119	0.0453598	Down	At4g25710	/
BnaA03g02960D	A03	1428896	1429459	/	3.27483	1.71142	7.16637e-10	Up	At3g08810	/
BnaA03g02970D	A03	1430384	1433598	AT5G10490	0.470973	-1.08628	0.00324319	Down	MSL2	MSCS-like 2/A member of MscS-like gene family, structurally very similar to MSL3, comprising of an N-terminal chloroplast transit peptide, five trans-membrane helices and a C-terminal cytoplasmic domain. Mutant plants showed abnormalities in the size and shape of plastids. MSL2-GFP was localized to discrete foci on the plastid envelope and co-localize with the plastid division protein AtMinE./MSC…	[31.2.5] cell.division.plastid
BnaA03g02970D	A03	1430384	1433598	AT5G10490	2.00729	1.00525	0.00124494	Up	MSL2	MSCS-like 2/A member of MscS-like gene family, structurally very similar to MSL3, comprising of an N-terminal chloroplast transit peptide, five trans-membrane helices and a C-terminal cytoplasmic domain. Mutant plants showed abnormalities in the size and shape of plastids. MSL2-GFP was localized to discrete foci on the plastid envelope and co-localize with the plastid division protein AtMinE./MSC…	[31.2.5] cell.division.plastid
BnaA03g03020D	A03	1460098	1461019	AT5G10550	0.443543	-1.17285	0.0002216	Down	GTE2	global transcription factor group E2/This gene is predicted to encode a bromodomain-containing protein. A plant line expressing RNAi constructs targeted against GTE7 shows some resistance to agrobacterium-mediated root transformation./global transcription factor group E2 (GTE2); CONTAINS InterPro DOMAIN/s: Bromodomain (InterPro:IPR001487); BEST Arabidopsis thaliana protein match is: global transc…	[28.1] DNA.synthesis/chromatin structure
BnaA03g03040D	A03	1466182	1469338	AT5G10630	4.21004	2.07383	0.00931816	Up	REFA1	Translation elongation factor EF1A/initiation factor IF2gamma family protein/Translation elongation factor EF1A/initiation factor IF2gamma family protein; FUNCTIONS IN: GTP binding, translation elongation factor activity, GTPase activity, zinc ion binding; INVOLVED IN: biological_process unknown; LOCATED IN: intracellular; EXPRESSED IN: 24 plant structures; EXPRESSED DURING: 14 growth stages; CON…	[29.2.4] protein.synthesis.elongation
BnaA03g03050D	A03	1469791	1471698	AT5G10650	4.66297	2.22125	0.0334166	Up	MBR2	RING/U-box superfamily protein/RING/U-box superfamily protein; FUNCTIONS IN: zinc ion binding; EXPRESSED IN: 19 plant structures; EXPRESSED DURING: 14 growth stages; CONTAINS InterPro DOMAIN/s: Zinc finger, RING-type (InterPro:IPR001841), Zinc finger, C3HC4 RING-type (InterPro:IPR018957); BEST Arabidopsis thaliana protein match is: RING/U-box superfamily protein (TAIR:AT5G24870.2); Has 11297 Blas…	[29.5.11.4.2] protein.degradation.ubiquitin.E3.RING
BnaA03g03110D	A03	1499660	1500571	AT5G10750	0.383333	-1.38333	0.0107702	Down	EDR2L	Protein of unknown function (DUF1336)/Protein of unknown function (DUF1336); CONTAINS InterPro DOMAIN/s: Protein of unknown function DUF1336 (InterPro:IPR009769); BEST Arabidopsis thaliana protein match is: Protein of unknown function (DUF1336) (TAIR:AT5G24990.1); Has 1807 Blast hits to 1807 proteins in 277 species: Archae - 0; Bacteria - 0; Metazoa - 736; Fungi - 347; Plants - 385; Viruses - 0; …	[35.2.1001] not assigned.unknown
BnaA03g03120D	A03	1501975	1503136	AT5G10780	0.385698	-1.37446	1.27776e-13	Down	SPCC1281.03c	CONTAINS InterPro DOMAIN/s: Uncharacterised conserved protein UCP017207, transmembrane protein 85 (InterPro:IPR016687), Protein of unknown function DUF1077 (InterPro:IPR009445); Has 30201 Blast hits to 17322 proteins in 780 species: Archae - 12; Bacteria - 1396; Metazoa - 17338; Fungi - 3422; Plants - 5037; Viruses - 0; Other Eukaryotes - 2996 (source: NCBI BLink).//	[35.1.1023] not assigned.no ontology
BnaA03g03130D	A03	1504061	1506711	AT5G10840	2.40735	1.26745	1.65608e-11	Up	TMN8	Endomembrane protein 70 protein family/Endomembrane protein 70 protein family; LOCATED IN: integral to membrane, Golgi apparatus, plasma membrane, plant-type cell wall; EXPRESSED IN: 23 plant structures; EXPRESSED DURING: 13 growth stages; CONTAINS InterPro DOMAIN/s: Nonaspanin (TM9SF) (InterPro:IPR004240); BEST Arabidopsis thaliana protein match is: Endomembrane protein 70 protein family (TAIR:A…	[35.2.1001] not assigned.unknown
BnaA03g03400D	A03	1634737	1637304	AT5G11520	0.487985	-1.03509	1.00076e-06	Down	ASP3	aspartate aminotransferase 3/Encodes the chloroplastic isozyme of aspartate aminotransferase. Involved in aspartate biosynthesis and nitrogen metabolism. mRNA is expressed in senescing leaves./aspartate aminotransferase 3 (ASP3); FUNCTIONS IN: L-aspartate:2-oxoglutarate aminotransferase activity; INVOLVED IN: leaf senescence, nitrogen compound metabolic process; LOCATED IN: peroxisome, plastid, m…	[13.1.1.2.1] amino acid metabolism.synthesis.central amino acid metabolism.aspartate.aspartate aminotransferase
BnaA03g03540D	A03	1697953	1699474	AT5G11750	0.499387	-1.00177	7.18281e-07	Down	At4g17560	Ribosomal protein L19 family protein/Ribosomal protein L19 family protein; FUNCTIONS IN: structural constituent of ribosome; INVOLVED IN: translation, ribosome biogenesis; LOCATED IN: ribosome, intracellular; CONTAINS InterPro DOMAIN/s: Ribosomal protein L19 (InterPro:IPR001857); BEST Arabidopsis thaliana protein match is: Ribosomal protein L19 family protein (TAIR:AT4G11630.1); Has 1807 Blast hi…	[29.2.1.1.1.2.19] protein.synthesis.ribosomal protein.prokaryotic.chloroplast.50S subunit.L19
BnaA03g03640D	A03	1729386	1731003	AT5G11900	3.16601	1.66266	3.81641e-05	Up	TMA22	Translation initiation factor SUI1 family protein/Translation initiation factor SUI1 family protein; FUNCTIONS IN: translation initiation factor activity; INVOLVED IN: translational initiation; LOCATED IN: cellular_component unknown; EXPRESSED IN: 23 plant structures; EXPRESSED DURING: 13 growth stages; CONTAINS InterPro DOMAIN/s: Translation initiation factor SUI1 (InterPro:IPR001950), Density-r…	[29.2.3] protein.synthesis.initiation
BnaA03g03730D	A03	1758820	1762186	AT5G11980	0.357919	-1.4823	6.15624e-09	Down	cog8	conserved oligomeric Golgi complex component-related / COG complex component-related/conserved oligomeric Golgi complex component-related / COG complex component-related; CONTAINS InterPro DOMAIN/s: Conserved oligomeric Golgi complex, subunit 8 (InterPro:IPR016632), Dor1-like protein (InterPro:IPR007255); Has 30201 Blast hits to 17322 proteins in 780 species: Archae - 12; Bacteria - 1396; Metazoa…	[3.5] minor CHO metabolism.others
BnaA03g03890D	A03	1817343	1819822	AT5G12260	0.271144	-1.88287	0.000548062	Down	/	BEST Arabidopsis thaliana protein match is: glycosyltransferase family protein 2 (TAIR:AT5G60700.1); Has 1807 Blast hits to 1807 proteins in 277 species: Archae - 0; Bacteria - 0; Metazoa - 736; Fungi - 347; Plants - 385; Viruses - 0; Other Eukaryotes - 339 (source: NCBI BLink).//	[35.2.1001] not assigned.unknown
BnaA03g04420D	A03	2069455	2070311	AT4G14160	2.22848	1.15606	0.0401864	Up	/	Sec23/Sec24 protein transport family protein/Sec23/Sec24 protein transport family protein; FUNCTIONS IN: transporter activity, zinc ion binding; INVOLVED IN: intracellular protein transport, transport, ER to Golgi vesicle-mediated transport; LOCATED IN: COPII vesicle coat; EXPRESSED IN: 24 plant structures; EXPRESSED DURING: 13 growth stages; CONTAINS InterPro DOMAIN/s: Sec23/Sec24, helical domai…	[29.3.4.2] protein.targeting.secretory pathway.golgi
BnaA03g04700D	A03	2190738	2191151	AT5G14070	2.54584	1.34814	0.0452066	Up	GRXC8	Thioredoxin superfamily protein/Encodes glutaredoxin ROXY2. ROXY2, together with ROXY1 (AT3G02000), controls anther development. roxy1 roxy2 double mutants are sterile and do not produce pollen./ROXY2; FUNCTIONS IN: electron carrier activity, protein disulfide oxidoreductase activity; INVOLVED IN: negative regulation of transcription, anther development; LOCATED IN: cellular_component unknown; EX…	[21.4] redox.glutaredoxins
BnaA03g04770D	A03	2216395	2219277	AT5G14210	2.47556	1.30775	4.42201e-05	Up	At3g03770	Leucine-rich repeat protein kinase family protein/Leucine-rich repeat protein kinase family protein; FUNCTIONS IN: protein serine/threonine kinase activity, protein kinase activity, ATP binding; INVOLVED IN: transmembrane receptor protein tyrosine kinase signaling pathway, protein amino acid phosphorylation; LOCATED IN: mitochondrion; EXPRESSED IN: 22 plant structures; EXPRESSED DURING: 13 growth…	[30.2.6] signalling.receptor kinases.leucine rich repeat VI
BnaA03g04900D	A03	2264526	2265886	AT5G14440	2.17512	1.1211	4.23874e-05	Up	/	Surfeit locus protein 2 (SURF2)/Surfeit locus protein 2 (SURF2); CONTAINS InterPro DOMAIN/s: Surfeit locus 2 (InterPro:IPR008833); BEST Arabidopsis thaliana protein match is: Surfeit locus protein 2 (SURF2) (TAIR:AT5G40570.1); Has 6239 Blast hits to 4458 proteins in 355 species: Archae - 8; Bacteria - 208; Metazoa - 2178; Fungi - 784; Plants - 299; Viruses - 89; Other Eukaryotes - 2673 (source: N…	[35.1.1023] not assigned.no ontology
BnaA03g04920D	A03	2270724	2273932	AT5G14490	25.386	4.66596	0.0208402	Up	SOG1	NAC domain containing protein 85/NAC domain containing protein 85 (NAC085); FUNCTIONS IN: sequence-specific DNA binding transcription factor activity; INVOLVED IN: multicellular organismal development, regulation of transcription; CONTAINS InterPro DOMAIN/s: No apical meristem (NAM) protein (InterPro:IPR003441); BEST Arabidopsis thaliana protein match is: NAC domain containing protein 44 (TAIR:AT…	[33.99] development.unspecified
BnaA03g04970D	A03	2295126	2298857	AT5G14590	0.396762	-1.33365	7.26314e-07	Down	At5g14590	Isocitrate/isopropylmalate dehydrogenase family protein/Isocitrate/isopropylmalate dehydrogenase family protein; FUNCTIONS IN: NAD or NADH binding, isocitrate dehydrogenase (NADP+) activity, magnesium ion binding, oxidoreductase activity, acting on the CH-OH group of donors, NAD or NADP as acceptor; INVOLVED IN: oxidation reduction, isocitrate metabolic process, metabolic process; LOCATED IN: mit…	[8.1.4] TCA / org transformation.TCA.IDH
BnaA03g05010D	A03	2306751	2307843	AT5G14720	0.273181	-1.87207	0.00774421	Down	BLUS1	Protein kinase superfamily protein/Protein kinase superfamily protein; FUNCTIONS IN: protein serine/threonine kinase activity, protein kinase activity, kinase activity, ATP binding; INVOLVED IN: protein amino acid phosphorylation; LOCATED IN: plasma membrane; EXPRESSED IN: 24 plant structures; EXPRESSED DURING: 15 growth stages; CONTAINS InterPro DOMAIN/s: Protein kinase, ATP binding site (InterP…	[29.4] protein.postranslational modification
BnaA03g05020D	A03	2309910	2311208	/	0.0336087	-4.89502	0.0257675	Down	At4g21240	/
BnaA03g05070D	A03	2325860	2327351	AT5G14790	0.438865	-1.18815	0.00311859	Down	/	ARM repeat superfamily protein/ARM repeat superfamily protein; FUNCTIONS IN: binding; INVOLVED IN: biological_process unknown; LOCATED IN: cellular_component unknown; EXPRESSED IN: 22 plant structures; EXPRESSED DURING: 13 growth stages; CONTAINS InterPro DOMAIN/s: Armadillo-type fold (InterPro:IPR016024); BEST Arabidopsis thaliana protein match is: ARM repeat superfamily protein (TAIR:AT3G01450.…	[35.2.1001] not assigned.unknown
BnaA03g05110D	A03	2338459	2342389	AT5G14910	0.339897	-1.55683	0.000215569	Down	/	Heavy metal transport/detoxification superfamily protein /Heavy metal transport/detoxification superfamily protein ; FUNCTIONS IN: metal ion binding; INVOLVED IN: metal ion transport; LOCATED IN: thylakoid, chloroplast thylakoid membrane, chloroplast stroma, chloroplast; EXPRESSED IN: 22 plant structures; EXPRESSED DURING: 13 growth stages; CONTAINS InterPro DOMAIN/s: Heavy metal transport/detoxi…	[35.1.1023] not assigned.no ontology
BnaA03g05170D	A03	2377558	2385552	AT5G15070	0.42032	-1.25044	1.74043e-05	Down	VIP2	Phosphoglycerate mutase-like family protein/Phosphoglycerate mutase-like family protein; FUNCTIONS IN: oxidoreductase activity, transition metal ion binding, acid phosphatase activity; INVOLVED IN: oxidation reduction; LOCATED IN: cellular_component unknown; EXPRESSED IN: 6 plant structures; EXPRESSED DURING: 4 anthesis, F mature embryo stage, petal differentiation and expansion stage, E expanded…	[26.13] misc.acid and other phosphatases
BnaA03g05200D	A03	2402084	2403744	AT5G15120	0.36317	-1.46128	5.31588e-06	Down	PCO1	Protein of unknown function (DUF1637)/Protein of unknown function (DUF1637); FUNCTIONS IN: cysteamine dioxygenase activity; INVOLVED IN: anaerobic respiration; LOCATED IN: cellular_component unknown; EXPRESSED IN: 20 plant structures; EXPRESSED DURING: 8 growth stages; CONTAINS InterPro DOMAIN/s: Protein of unknown function DUF1637 (InterPro:IPR012864); BEST Arabidopsis thaliana protein match is:…	[35.2.1001] not assigned.unknown
BnaA03g05590D	A03	2532512	2541994	AT5G15680	0.447609	-1.15969	0.00654905	Down	TAO3	ARM repeat superfamily protein/ARM repeat superfamily protein; FUNCTIONS IN: binding; INVOLVED IN: biological_process unknown; LOCATED IN: plasma membrane, membrane; EXPRESSED IN: 23 plant structures; EXPRESSED DURING: 12 growth stages; CONTAINS InterPro DOMAIN/s: Armadillo-type fold (InterPro:IPR016024); Has 30201 Blast hits to 17322 proteins in 780 species: Archae - 12; Bacteria - 1396; Metazoa…	[35.2.1001] not assigned.unknown
BnaA03g05680D	A03	2582651	2584646	AT5G14250	0.208083	-2.26477	0.000295866	Down	CSN3	Proteasome component (PCI) domain protein/Encodes subunit 3 of the COP9 signalosome./CONSTITUTIVE PHOTOMORPHOGENIC 13 (COP13); CONTAINS InterPro DOMAIN/s: Proteasome component (PCI) domain (InterPro:IPR000717), Winged helix-turn-helix transcription repressor DNA-binding (InterPro:IPR011991); Has 30201 Blast hits to 17322 proteins in 780 species: Archae - 12; Bacteria - 1396; Metazoa - 17338; Fung…	[33.99] development.unspecified
BnaA03g05810D	A03	2645318	2647522	AT5G16030	0.170834	-2.54933	0.0476045	Down	/	unknown protein; BEST Arabidopsis thaliana protein match is: unknown protein (TAIR:AT3G02500.1); Has 30201 Blast hits to 17322 proteins in 780 species: Archae - 12; Bacteria - 1396; Metazoa - 17338; Fungi - 3422; Plants - 5037; Viruses - 0; Other Eukaryotes - 2996 (source: NCBI BLink).//	[35.2.1001] not assigned.unknown
BnaA03g05830D	A03	2653561	2654286	AT5G16110	0.29766	-1.74826	0.00336132	Down	/	unknown protein; FUNCTIONS IN: molecular_function unknown; INVOLVED IN: biological_process unknown; LOCATED IN: chloroplast; EXPRESSED IN: 24 plant structures; EXPRESSED DURING: 15 growth stages; BEST Arabidopsis thaliana protein match is: unknown protein (TAIR:AT3G02555.1); Has 133 Blast hits to 133 proteins in 18 species: Archae - 0; Bacteria - 0; Metazoa - 0; Fungi - 0; Plants - 133; Viruses -…	[35.2.1001] not assigned.unknown
BnaA03g05940D	A03	2707069	2707871	AT5G16360	2.26709	1.18084	0.0472807	Up	/	NC domain-containing protein-related/NC domain-containing protein-related; CONTAINS InterPro DOMAIN/s: NC (InterPro:IPR007053); BEST Arabidopsis thaliana protein match is: NC domain-containing protein-related (TAIR:AT3G02700.1); Has 1807 Blast hits to 1807 proteins in 277 species: Archae - 0; Bacteria - 0; Metazoa - 736; Fungi - 347; Plants - 385; Viruses - 0; Other Eukaryotes - 339 (source: NCBI…	[35.1.1023] not assigned.no ontology
BnaA03g05950D	A03	2708984	2710068	AT5G16330	0.439233	-1.18694	0.0192713	Down	/	NC domain-containing protein-related/NC domain-containing protein-related; CONTAINS InterPro DOMAIN/s: NC (InterPro:IPR007053); BEST Arabidopsis thaliana protein match is: NC domain-containing protein-related (TAIR:AT5G16360.1); Has 1807 Blast hits to 1807 proteins in 277 species: Archae - 0; Bacteria - 0; Metazoa - 736; Fungi - 347; Plants - 385; Viruses - 0; Other Eukaryotes - 339 (source: NCBI…	[35.1.1023] not assigned.no ontology
BnaA03g06000D	A03	2721693	2723854	AT5G16390	0.457486	-1.1282	2.23369e-07	Down	BCCP1	chloroplastic acetylcoenzyme A carboxylase 1/Encodes for the biotin carboxyl-carrier subunit of the multi-enzyme plastidial acetyl-coenzyme A carboxylase complex./chloroplastic acetylcoenzyme A carboxylase 1 (CAC1); FUNCTIONS IN: acetyl-CoA carboxylase activity, biotin binding; INVOLVED IN: fatty acid biosynthetic process; LOCATED IN: chloroplast; EXPRESSED IN: 22 plant structures; EXPRESSED DURI…	[11.1.1.2.3] lipid metabolism.FA synthesis and FA elongation.Acetyl CoA Carboxylation.heteromeric Complex.Biotin Carboxyl Carrier Protein
BnaA03g06110D	A03	2751783	2755331	AT5G16560	0.276245	-1.85598	3.04527e-06	Down	KAN1	Homeodomain-like superfamily protein/Encodes a KANADI protein (KAN) that regulates organ polarity in Arabidopsis. KAN is required for abaxial identity in both leaves and carpels, and encodes a nuclear-localized protein in the GARP family of putative transcription factors. Together with KAN2, this gene appears to be involved in the development of the carpel and the outer integument of the ovule.Al…	[27.3.20] RNA.regulation of transcription.G2-like transcription factor family, GARP
BnaA03g06140D	A03	2763714	2764698	AT5G16660	0.377685	-1.40475	0.000499931	Down	/	unknown protein; FUNCTIONS IN: molecular_function unknown; INVOLVED IN: biological_process unknown; LOCATED IN: chloroplast thylakoid membrane, chloroplast, membrane, chloroplast envelope; EXPRESSED IN: 23 plant structures; EXPRESSED DURING: 14 growth stages; BEST Arabidopsis thaliana protein match is: unknown protein (TAIR:AT3G02900.1); Has 30201 Blast hits to 17322 proteins in 780 species: Arch…	[35.2.1001] not assigned.unknown
BnaA03g06270D	A03	2813205	2815518	AT2G20790	0.445351	-1.16699	0.00323491	Down	AP5M	clathrin adaptor complexes medium subunit family protein/clathrin adaptor complexes medium subunit family protein; INVOLVED IN: intracellular protein transport, vesicle-mediated transport; LOCATED IN: clathrin adaptor complex; EXPRESSED IN: 23 plant structures; EXPRESSED DURING: 13 growth stages; CONTAINS InterPro DOMAIN/s: Clathrin adaptor, mu subunit, conserved site (InterPro:IPR018240), Clathr…	[31.4] cell.vesicle transport
BnaA03g06310D	A03	2823337	2823747	AT5G16940	0.338616	-1.56228	0.00707219	Down	/	carbon-sulfur lyases/carbon-sulfur lyases; FUNCTIONS IN: carbon-sulfur lyase activity; INVOLVED IN: metabolic process; LOCATED IN: cellular_component unknown; EXPRESSED IN: 22 plant structures; EXPRESSED DURING: 13 growth stages; CONTAINS InterPro DOMAIN/s: Glutathione-dependent formaldehyde-activating, GFA (InterPro:IPR006913); Has 2298 Blast hits to 2296 proteins in 492 species: Archae - 0; Bac…	[35.2.1001] not assigned.unknown
BnaA03g06460D	A03	2876589	2879115	AT5G17260	5.21042	2.3814	0.00548455	Up	NAC086	NAC domain containing protein 86/NAC domain containing protein 86 (NAC086); FUNCTIONS IN: sequence-specific DNA binding transcription factor activity; INVOLVED IN: multicellular organismal development, regulation of transcription; LOCATED IN: cellular_component unknown; CONTAINS InterPro DOMAIN/s: No apical meristem (NAM) protein (InterPro:IPR003441); BEST Arabidopsis thaliana protein match is: N…	[33.99] development.unspecified
BnaA03g06630D	A03	2963457	2964587	AT4G38870	23.6226	4.5621	0.0134176	Up	At4g38870	F-box and associated interaction domains-containing protein/F-box and associated interaction domains-containing protein; CONTAINS InterPro DOMAIN/s: F-box domain, cyclin-like (InterPro:IPR001810), F-box domain, Skp2-like (InterPro:IPR022364), F-box associated domain, type 3 (InterPro:IPR013187), F-box associated interaction domain (InterPro:IPR017451); BEST Arabidopsis thaliana protein match is: …	[29.5.11.4.3.2] protein.degradation.ubiquitin.E3.SCF.FBOX
BnaA03g06640D	A03	2966196	2968027	AT5G17540	29.6898	4.89189	0.0484402	Up	CHAT	HXXXD-type acyl-transferase family protein/HXXXD-type acyl-transferase family protein; FUNCTIONS IN: transferase activity, transferring acyl groups other than amino-acyl groups; INVOLVED IN: biological_process unknown; LOCATED IN: cellular_component unknown; EXPRESSED IN: 9 plant structures; EXPRESSED DURING: 4 anthesis, C globular stage, F mature embryo stage, petal differentiation and expansion…	[20.1.1001] stress.biotic
BnaA03g06680D	A03	2990850	2991525	AT5G17650	3.01189	1.59067	0.0306677	Up	/	glycine/proline-rich protein/glycine/proline-rich protein; Has 1807 Blast hits to 1807 proteins in 277 species: Archae - 0; Bacteria - 0; Metazoa - 736; Fungi - 347; Plants - 385; Viruses - 0; Other Eukaryotes - 339 (source: NCBI BLink)./	[35.1.40] not assigned.no ontology.glycine rich proteins
BnaA03g06790D	A03	3037722	3041115	AT5G17920	0.424917	-1.23475	3.39291e-14	Down	MS1	Cobalamin-independent synthase family protein/Encodes a cytosolic cobalamin-independent methionine synthase, involved in methionine regeneration via the activated methyl cycle (SAM cycle). The protein undergoes thiolation following treatment with the oxidant tert-butylhydroperoxide./COBALAMIN-INDEPENDENT METHIONINE SYNTHASE (ATCIMS); FUNCTIONS IN: 5-methyltetrahydropteroyltriglutamate-homocystein…	[13.1.3.4.1003] amino acid metabolism.synthesis.aspartate family.methionine
BnaA03g07240D	A03	3213963	3216346	AT5G18670	0.359048	-1.47775	0.0156935	Down	BAM9	beta-amylase 3/putative beta-amylase BMY3 (BMY3)/beta-amylase 3 (BMY3); FUNCTIONS IN: cation binding, beta-amylase activity, catalytic activity; INVOLVED IN: cellulose biosynthetic process, carbohydrate metabolic process, polysaccharide catabolic process; EXPRESSED IN: 23 plant structures; EXPRESSED DURING: 13 growth stages; CONTAINS InterPro DOMAIN/s: Glycoside hydrolase, family 14 (InterPro:IPR…	[2.2.2.1.2] major CHO metabolism.degradation.starch.starch cleavage.beta amylase
BnaA03g07370D	A03	3266861	3270724	AT5G18780	0.262717	-1.92842	0.0263062	Down	At5g18770	F-box/RNI-like superfamily protein/F-box/RNI-like superfamily protein; FUNCTIONS IN: molecular_function unknown; INVOLVED IN: biological_process unknown; LOCATED IN: cellular_component unknown; EXPRESSED IN: 22 plant structures; EXPRESSED DURING: 13 growth stages; CONTAINS InterPro DOMAIN/s: FBD (InterPro:IPR013596), F-box domain, cyclin-like (InterPro:IPR001810), FBD-like (InterPro:IPR006566), F…	[29.5.11.4.3.2] protein.degradation.ubiquitin.E3.SCF.FBOX
BnaA03g07610D	A03	3383805	3385210	AT5G19510	0.422335	-1.24354	9.53636e-18	Down	At5g12110	Translation elongation factor EF1B/ribosomal protein S6 family protein/Translation elongation factor EF1B/ribosomal protein S6 family protein; FUNCTIONS IN: translation elongation factor activity; INVOLVED IN: translational elongation, defense response to bacterium; LOCATED IN: apoplast, eukaryotic translation elongation factor 1 complex; EXPRESSED IN: 26 plant structures; EXPRESSED DURING: 15 gr…	[29.2.4] protein.synthesis.elongation
BnaA03g07640D	A03	3400386	3400586	AT5G18420	0.455048	-1.13591	0.00286195	Down	/	unknown protein; FUNCTIONS IN: molecular_function unknown; INVOLVED IN: biological_process unknown; LOCATED IN: cellular_component unknown; EXPRESSED IN: 25 plant structures; EXPRESSED DURING: 15 growth stages; CONTAINS InterPro DOMAIN/s: Protein of unknown function DUF2363 (InterPro:IPR019312); Has 35333 Blast hits to 34131 proteins in 2444 species: Archae - 798; Bacteria - 22429; Metazoa - 974;…	[35.2.1001] not assigned.unknown
BnaA03g07780D	A03	3456862	3457804	/	26.3321	4.71875	0.00861892	Up	NRPB5A	/
BnaA03g07910D	A03	3529610	3531528	AT5G20110	0.272627	-1.875	0.00188235	Down	/	Dynein light chain type 1 family protein/Dynein light chain type 1 family protein; FUNCTIONS IN: microtubule motor activity; INVOLVED IN: microtubule-based process; LOCATED IN: microtubule associated complex; EXPRESSED IN: 19 plant structures; EXPRESSED DURING: 11 growth stages; CONTAINS InterPro DOMAIN/s: Dynein light chain, type 1/2 (InterPro:IPR001372); BEST Arabidopsis thaliana protein match …	[31.1] cell.organisation
BnaA03g07990D	A03	3551455	3552059	/	7.70389	2.94559	0.0211454	Up	/	/
BnaA03g08040D	A03	3561948	3566826	AT1G04680	0.329105	-1.60338	1.46108e-07	Down	At1g04680	Pectin lyase-like superfamily protein/Pectin lyase-like superfamily protein; FUNCTIONS IN: lyase activity, pectate lyase activity; INVOLVED IN: biological_process unknown; LOCATED IN: membrane; EXPRESSED IN: 23 plant structures; EXPRESSED DURING: 13 growth stages; CONTAINS InterPro DOMAIN/s: Pectin lyase fold/virulence factor (InterPro:IPR011050), AmbAllergen (InterPro:IPR018082), Pectate lyase/A…	[10.6.3] cell wall.degradation.pectate lyases and polygalacturonases
BnaA03g08050D	A03	3569750	3571101	AT5G20270	0.405105	-1.30363	4.34992e-06	Down	HHP1	heptahelical transmembrane protein1/heptahelical transmembrane protein homologous to human adiponectin receptors and progestin receptors/heptahelical transmembrane protein1 (HHP1); FUNCTIONS IN: receptor activity; INVOLVED IN: response to salt stress, response to hormone stimulus, response to sucrose stimulus; LOCATED IN: integral to membrane; EXPRESSED IN: 24 plant structures; EXPRESSED DURING: …	[35.2.1001] not assigned.unknown
BnaA03g08050D	A03	3569750	3571101	AT5G20270	0.494103	-1.01712	0.000142374	Down	HHP1	heptahelical transmembrane protein1/heptahelical transmembrane protein homologous to human adiponectin receptors and progestin receptors/heptahelical transmembrane protein1 (HHP1); FUNCTIONS IN: receptor activity; INVOLVED IN: response to salt stress, response to hormone stimulus, response to sucrose stimulus; LOCATED IN: integral to membrane; EXPRESSED IN: 24 plant structures; EXPRESSED DURING: …	[35.2.1001] not assigned.unknown
BnaA03g08080D	A03	3643517	3644092	AT5G20790	0.0211537	-5.56294	0.000333241	Down	/	unknown protein; FUNCTIONS IN: molecular_function unknown; INVOLVED IN: biological_process unknown; LOCATED IN: endomembrane system; EXPRESSED IN: 11 plant structures; EXPRESSED DURING: LP.04 four leaves visible, 4 anthesis, petal differentiation and expansion stage; BEST Arabidopsis thaliana protein match is: unknown protein (TAIR:AT3G43110.1).//	[35.2.1001] not assigned.unknown
BnaA03g08440D	A03	3823234	3823512	AT5G22270	0.292394	-1.77401	0.0225203	Down	/	unknown protein; BEST Arabidopsis thaliana protein match is: unknown protein (TAIR:AT3G11600.1); Has 136 Blast hits to 136 proteins in 15 species: Archae - 0; Bacteria - 0; Metazoa - 0; Fungi - 0; Plants - 136; Viruses - 0; Other Eukaryotes - 0 (source: NCBI BLink).//	[35.2.1001] not assigned.unknown
BnaA03g08470D	A03	3831522	3833098	AT5G22310	0.285393	-1.80898	0.000123161	Down	/	unknown protein; BEST Arabidopsis thaliana protein match is: unknown protein (TAIR:AT3G11590.1); Has 30201 Blast hits to 17322 proteins in 780 species: Archae - 12; Bacteria - 1396; Metazoa - 17338; Fungi - 3422; Plants - 5037; Viruses - 0; Other Eukaryotes - 2996 (source: NCBI BLink).//	[35.2.1001] not assigned.unknown
BnaA03g08630D	A03	3899627	3904215	AT5G22670	7.76137	2.95631	0.00373093	Up	At5g22730	F-box/RNI-like/FBD-like domains-containing protein/F-box/RNI-like/FBD-like domains-containing protein; CONTAINS InterPro DOMAIN/s: F-box domain, cyclin-like (InterPro:IPR001810), FBD (InterPro:IPR013596), F-box domain, Skp2-like (InterPro:IPR022364), FBD-like (InterPro:IPR006566), Leucine-rich repeat 2 (InterPro:IPR013101); BEST Arabidopsis thaliana protein match is: FBD, F-box, Skp2-like and Leu…	[29.5.11.4.3.2] protein.degradation.ubiquitin.E3.SCF.FBOX
BnaA03g09080D	A03	4095222	4095899	AT5G60190	0.321254	-1.63821	0.000314309	Down	NEDP1	Cysteine proteinases superfamily protein/Encodes a protein that can cleave residues from the C-terminus of RUB1 to prepare it for conjugation to target proteins./Cysteine proteinases superfamily protein; FUNCTIONS IN: cysteine-type peptidase activity, NEDD8-specific protease activity; INVOLVED IN: proteolysis; LOCATED IN: cellular_component unknown; EXPRESSED IN: 7 plant structures; EXPRESSED DUR…	[29.5.3] protein.degradation.cysteine protease
BnaA03g09120D	A03	4111401	4112504	AT5G60060	0.0319759	-4.96687	0.0173849	Down	At5g60060	Protein of unknown function (DUF295)/CONTAINS InterPro DOMAIN/s: F-box domain, cyclin-like (InterPro:IPR001810), Protein of unknown function DUF295 (InterPro:IPR005174); BEST Arabidopsis thaliana protein match is: F-box family protein with a domain of unknown function (DUF295) (TAIR:AT2G17030.1); Has 1807 Blast hits to 1807 proteins in 277 species: Archae - 0; Bacteria - 0; Metazoa - 736; Fungi -…	[29.5.11.4.3.2] protein.degradation.ubiquitin.E3.SCF.FBOX
BnaA03g09150D	A03	4122603	4124852	AT5G59960	0.410184	-1.28566	0.00076909	Down	/	unknown protein; FUNCTIONS IN: molecular_function unknown; INVOLVED IN: biological_process unknown; LOCATED IN: nucleus; EXPRESSED IN: 24 plant structures; EXPRESSED DURING: 15 growth stages; Has 30201 Blast hits to 17322 proteins in 780 species: Archae - 12; Bacteria - 1396; Metazoa - 17338; Fungi - 3422; Plants - 5037; Viruses - 0; Other Eukaryotes - 2996 (source: NCBI BLink).//	[35.2.1001] not assigned.unknown
BnaA03g09430D	A03	4231050	4232501	AT5G59540	0.463871	-1.1082	0.0370347	Down	At5g59540	2-oxoglutarate (2OG) and Fe(II)-dependent oxygenase superfamily protein/2-oxoglutarate (2OG) and Fe(II)-dependent oxygenase superfamily protein; FUNCTIONS IN: oxidoreductase activity; INVOLVED IN: biological_process unknown; LOCATED IN: cellular_component unknown; EXPRESSED IN: 17 plant structures; EXPRESSED DURING: 9 growth stages; CONTAINS InterPro DOMAIN/s: Oxoglutarate/iron-dependent oxygenas…	[17.5.1.1002] hormone metabolism.ethylene.synthesis-degradation
BnaA03g09680D	A03	4320346	4321523	AT5G59000	0.149777	-2.73912	1.57305e-05	Down	/	RING/FYVE/PHD zinc finger superfamily protein/RING/FYVE/PHD zinc finger superfamily protein; FUNCTIONS IN: zinc ion binding; INVOLVED IN: biological_process unknown; LOCATED IN: cellular_component unknown; EXPRESSED IN: 21 plant structures; EXPRESSED DURING: 13 growth stages; CONTAINS InterPro DOMAIN/s: Zinc finger, C3HC4 RING-type (InterPro:IPR018957), Zinc finger, RING-CH-type (InterPro:IPR0110…	[29.5.11.4.2] protein.degradation.ubiquitin.E3.RING
BnaA03g09920D	A03	4473256	4473905	AT5G58070	0.423032	-1.24116	7.55196e-05	Down	TIL	temperature-induced lipocalin/Encodes a temperature-induced lipocalin TIL1. Involved in thermotolerance. Peripherally associated with plasma membrane./temperature-induced lipocalin (TIL); FUNCTIONS IN: binding, transporter activity; INVOLVED IN: transport, response to cold, response to light stimulus, response to heat; LOCATED IN: mitochondrion, endoplasmic reticulum, plasma membrane, vacuole; EX…	[34.99] transport.misc
BnaA03g09960D	A03	4486200	4487455	AT5G58010	0.284326	-1.81438	1.29811e-10	Down	BHLH82	LJRHL1-like 3/Encodes a basic helix-loop-helix (bHLH) protein that regulates root hair development. One of the three Arabidopsis homologs of the Lotus japonicus ROOTHAIRLESS1 (LjRHL1) gene: At2g24260 (AtLRL1), At4g30980 (AtLRL2), and At5g58010 (AtLRL3)./LJRHL1-like 3 (LRL3); CONTAINS InterPro DOMAIN/s: Helix-loop-helix DNA-binding domain (InterPro:IPR001092), Helix-loop-helix DNA-binding (InterPr…	[27.3.6] RNA.regulation of transcription.bHLH,Basic Helix-Loop-Helix family
BnaA03g10150D	A03	4546395	4548927	AT5G57690	0.236829	-2.07808	0.0359237	Down	DGK4	diacylglycerol kinase 4/diacylglycerol kinase 4 (DGK4); FUNCTIONS IN: diacylglycerol kinase activity; INVOLVED IN: activation of protein kinase C activity by G-protein coupled receptor protein signaling pathway; LOCATED IN: chloroplast; EXPRESSED IN: 7 plant structures; EXPRESSED DURING: L mature pollen stage, M germinated pollen stage, 4 anthesis, petal differentiation and expansion stage; CONTA…	[11.3.5] lipid metabolism.Phospholipid synthesis.diacylglycerol kinase
BnaA03g10160D	A03	4563479	4565541	AT5G57630	0.251161	-1.99331	0.00243015	Down	CIPK21	CBL-interacting protein kinase 21/CBL-interacting protein kinase/CBL-interacting protein kinase 21 (CIPK21); FUNCTIONS IN: protein serine/threonine kinase activity, protein kinase activity, kinase activity, ATP binding; INVOLVED IN: signal transduction, protein amino acid phosphorylation, N-terminal protein myristoylation; LOCATED IN: cellular_component unknown; EXPRESSED IN: 21 plant structures;…	[29.4] protein.postranslational modification
BnaA03g10410D	A03	4684117	4684320	AT5G57123	0.387417	-1.36804	2.65325e-07	Down	/	unknown protein; BEST Arabidopsis thaliana protein match is: unknown protein (TAIR:AT4G29905.1); Has 30201 Blast hits to 17322 proteins in 780 species: Archae - 12; Bacteria - 1396; Metazoa - 17338; Fungi - 3422; Plants - 5037; Viruses - 0; Other Eukaryotes - 2996 (source: NCBI BLink).//	[35.2.1001] not assigned.unknown
BnaA03g10440D	A03	4700661	4701538	AT5G57040	0.109608	-3.18957	0.00370013	Down	/	Lactoylglutathione lyase / glyoxalase I family protein/Lactoylglutathione lyase / glyoxalase I family protein; FUNCTIONS IN: catalytic activity; INVOLVED IN: metabolic process; LOCATED IN: chloroplast; EXPRESSED IN: 23 plant structures; EXPRESSED DURING: 15 growth stages; CONTAINS InterPro DOMAIN/s: Glyoxalase/bleomycin resistance protein/dioxygenase (InterPro:IPR004360); BEST Arabidopsis thalian…	[24.2] Biodegradation of Xenobiotics.lactoylglutathione lyase
BnaA03g10650D	A03	4804672	4807092	AT5G56680	2.69876	1.4323	9.63131e-10	Up	SYNC1	Class II aminoacyl-tRNA and biotin synthetases superfamily protein/Encodes a putative cytosolic asparaginyl-tRNA synthetase./SYNC1; FUNCTIONS IN: in 6 functions; INVOLVED IN: response to cadmium ion, embryo development ending in seed dormancy; LOCATED IN: mitochondrion, chloroplast; EXPRESSED IN: cotyledon, guard cell, cultured cell, leaf; CONTAINS InterPro DOMAIN/s: Nucleic acid-binding, OB-fold…	[29.1.22] protein.aa activation.asparagine-tRNA ligase
BnaA03g10980D	A03	4937542	4939648	AT5G56270	0.185042	-2.43407	0.039011	Down	WRKY2	WRKY DNA-binding protein 2/Encodes WRKY transcription factor 2, a zinc-finger protein. In wrky2 mutants, egg cells polarize normally but zygotes fail to reestablish polar organelle positioning from a transient symmetric state, resulting in equal cell division and distorted embryo development./WRKY DNA-binding protein 2 (WRKY2); CONTAINS InterPro DOMAIN/s: DNA-binding WRKY (InterPro:IPR003657); BE…	[27.3.32] RNA.regulation of transcription.WRKY domain transcription factor family
BnaA03g11090D	A03	4986050	4988464	AT5G56140	0.444345	-1.17025	0.0128705	Down	At5g56140	RNA-binding KH domain-containing protein/RNA-binding KH domain-containing protein; FUNCTIONS IN: RNA binding, nucleic acid binding; INVOLVED IN: biological_process unknown; LOCATED IN: cellular_component unknown; EXPRESSED IN: 22 plant structures; EXPRESSED DURING: 13 growth stages; CONTAINS InterPro DOMAIN/s: K Homology (InterPro:IPR004087); BEST Arabidopsis thaliana protein match is: RNA-bindin…	[27.4] RNA.RNA binding
BnaA03g11390D	A03	5114353	5116393	AT5G38830	3.1147	1.6391	0.0205443	Up	At5g38830	Cysteinyl-tRNA synthetase, class Ia family protein/Cysteinyl-tRNA synthetase, class Ia family protein; FUNCTIONS IN: cysteine-tRNA ligase activity, nucleotide binding, ATP binding; INVOLVED IN: response to cadmium ion, cysteinyl-tRNA aminoacylation; LOCATED IN: cytoplasm; EXPRESSED IN: 25 plant structures; EXPRESSED DURING: 15 growth stages; CONTAINS InterPro DOMAIN/s: Rossmann-like alpha/beta/al…	[29.1.16] protein.aa activation.cysteine-tRNA ligase
BnaA03g11480D	A03	5151636	5153805	AT5G55290	25.6968	4.68351	6.19382e-05	Up	VHA-e1	ATPase, V0 complex, subunit E/ATPase, V0 complex, subunit E; FUNCTIONS IN: hydrogen ion transmembrane transporter activity; INVOLVED IN: ATP hydrolysis coupled proton transport; EXPRESSED IN: 24 plant structures; EXPRESSED DURING: 15 growth stages; CONTAINS InterPro DOMAIN/s: ATPase, V0 complex, subunit E (InterPro:IPR008389); BEST Arabidopsis thaliana protein match is: ATPase, V0 complex, subuni…	[34.1] transport.p- and v-ATPases
BnaA03g11500D	A03	5160220	5160887	AT5G55210	2.00697	1.00502	0.000667814	Up	/	unknown protein; FUNCTIONS IN: molecular_function unknown; INVOLVED IN: biological_process unknown; LOCATED IN: chloroplast; EXPRESSED IN: 23 plant structures; EXPRESSED DURING: 13 growth stages; BEST Arabidopsis thaliana protein match is: unknown protein (TAIR:AT4G22320.1); Has 1807 Blast hits to 1807 proteins in 277 species: Archae - 0; Bacteria - 0; Metazoa - 736; Fungi - 347; Plants - 385; Vi…	[35.2.1001] not assigned.unknown
BnaA03g11640D	A03	5225938	5228181	AT5G55000	2.0175	1.01257	0.00162029	Up	FIP2	potassium channel tetramerisation domain-containing protein / pentapeptide repeat-containing protein/FH protein interacting protein FIP2/FIP2; FUNCTIONS IN: voltage-gated potassium channel activity; INVOLVED IN: potassium ion transport; LOCATED IN: voltage-gated potassium channel complex, membrane; EXPRESSED IN: 22 plant structures; EXPRESSED DURING: 13 growth stages; CONTAINS InterPro DOMAIN/s: …	[34.15] transport.potassium
BnaA03g11750D	A03	5286518	5287779	AT5G54680	0.321115	-1.63884	0.00671366	Down	ILR3	basic helix-loop-helix (bHLH) DNA-binding superfamily protein/iaa-leucine resistant3 (ILR3); FUNCTIONS IN: DNA binding, sequence-specific DNA binding transcription factor activity; INVOLVED IN: regulation of transcription; LOCATED IN: nucleus; EXPRESSED IN: 24 plant structures; EXPRESSED DURING: 15 growth stages; CONTAINS InterPro DOMAIN/s: Helix-loop-helix DNA-binding domain (InterPro:IPR001092)…	[27.3.6] RNA.regulation of transcription.bHLH,Basic Helix-Loop-Helix family
BnaA03g11860D	A03	5361522	5362538	/	2.61138	1.38481	0.0362498	Up	ZED1	/
BnaA03g12000D	A03	5438965	5439756	AT5G54150	2.8497	1.51081	0.00508871	Up	/	unknown protein; BEST Arabidopsis thaliana protein match is: unknown protein (TAIR:AT5G54148.1); Has 103 Blast hits to 99 proteins in 23 species: Archae - 0; Bacteria - 0; Metazoa - 8; Fungi - 0; Plants - 90; Viruses - 0; Other Eukaryotes - 5 (source: NCBI BLink).//	[35.2.1001] not assigned.unknown
BnaA03g12240D	A03	5515317	5517977	AT5G53500	0.029885	-5.06443	0.0272923	Down	SPBC18H10.05	Transducin/WD40 repeat-like superfamily protein/Transducin/WD40 repeat-like superfamily protein; CONTAINS InterPro DOMAIN/s: WD40 repeat 2 (InterPro:IPR019782), WD40 repeat-like-containing domain (InterPro:IPR011046), WD40-repeat-containing domain (InterPro:IPR017986), WD40/YVTN repeat-like-containing domain (InterPro:IPR015943), WD40 repeat (InterPro:IPR001680), WD40 repeat, subgroup (InterPro:I…	[35.1.1023] not assigned.no ontology
BnaA03g12320D	A03	5607287	5608315	AT5G53290	0.439498	-1.18607	0.0474216	Down	CRF3	cytokinin response factor 3/encodes a member of the ERF (ethylene response factor) subfamily B-5 of ERF/AP2 transcription factor family. The protein contains one AP2 domain. There are 7 members in this subfamily./cytokinin response factor 3 (CRF3); CONTAINS InterPro DOMAIN/s: DNA-binding, integrase-type (InterPro:IPR016177), Pathogenesis-related transcriptional factor/ERF, DNA-binding (InterPro:I…	[27.3.3] RNA.regulation of transcription.AP2/EREBP, APETALA2/Ethylene-responsive element binding protein family
BnaA03g12400D	A03	5652099	5653144	AT5G53200	0.271228	-1.88242	0.0109402	Down	TRY	Homeodomain-like superfamily protein/TRIPTYCHON (TRY); CONTAINS InterPro DOMAIN/s: SANT, DNA-binding (InterPro:IPR001005), Homeodomain-like (InterPro:IPR009057), Myb, DNA-binding (InterPro:IPR014778), Homeodomain-related (InterPro:IPR012287), MYB-like (InterPro:IPR017877), Myb transcription factor (InterPro:IPR015495); BEST Arabidopsis thaliana protein match is: Homeodomain-like superfamily prote…	[27.3.26] RNA.regulation of transcription.MYB-related transcription factor family
BnaA03g12580D	A03	5737401	5738076	AT5G52600	0.0302853	-5.04524	0.0161373	Down	MYB82	myb domain protein 82/Member of the R2R3 factor gene family./myb domain protein 82 (MYB82); FUNCTIONS IN: DNA binding, sequence-specific DNA binding transcription factor activity; INVOLVED IN: regulation of transcription; CONTAINS InterPro DOMAIN/s: SANT, DNA-binding (InterPro:IPR001005), Homeodomain-like (InterPro:IPR009057), Myb, DNA-binding (InterPro:IPR014778), HTH transcriptional regulator, …	[27.3.25] RNA.regulation of transcription.MYB domain transcription factor family
BnaA03g13630D	A03	6240062	6244947	AT5G10140	0.0176908	-5.82086	0.00102509	Down	FLC	K-box region and MADS-box transcription factor family protein /MADS-box protein encoded by FLOWERING LOCUS C - transcription factor that functions as a repressor of floral transition and contributes to temperature compensation of the circadian clock. Expression is downregulated during cold treatment. Vernalization, FRI and the autonomous pathway all influence the state of FLC chromatin. Both mate…	[27.3.24] RNA.regulation of transcription.MADS box transcription factor family
BnaA03g14020D	A03	6423294	6428110	AT2G30500	0.324251	-1.62482	0.0240324	Down	NET4B	Kinase interacting (KIP1-like) family protein/Kinase interacting (KIP1-like) family protein; EXPRESSED IN: 23 plant structures; EXPRESSED DURING: 14 growth stages; CONTAINS InterPro DOMAIN/s: KIP1-like (InterPro:IPR011684); BEST Arabidopsis thaliana protein match is: Kinase interacting (KIP1-like) family protein (TAIR:AT5G58320.2)./	[29.4] protein.postranslational modification
BnaA03g14140D	A03	6495910	6496778	AT2G30860	0.309161	-1.69357	3.41437e-08	Down	GSTF9	glutathione S-transferase PHI 9/Encodes glutathione transferase belonging to the phi class of GSTs. Naming convention according to Wagner et al. (2002)./glutathione S-transferase PHI 9 (GSTF9); FUNCTIONS IN: glutathione transferase activity, glutathione peroxidase activity, copper ion binding, glutathione binding; INVOLVED IN: response to cadmium ion, response to zinc ion, defense response to bac…	[26.9] misc.glutathione S transferases
BnaA03g14150D	A03	6498354	6499483	AT2G30870	0.153057	-2.70786	0.0072479	Down	GSTF10	glutathione S-transferase PHI 10/early dehydration-induced gene ERD13 homologous to tobacco and maize glutathione S-transferases. Encodes glutathione transferase belonging to the phi class of GSTs. Naming convention according to Wagner et al. (2002)/glutathione S-transferase PHI 10 (GSTF10); FUNCTIONS IN: glutathione transferase activity, copper ion binding, glutathione binding; INVOLVED IN: resp…	[26.9] misc.glutathione S transferases
BnaA03g14420D	A03	6643110	6645418	AT2G31390	0.440934	-1.18137	8.98508e-07	Down	At2g31390	pfkB-like carbohydrate kinase family protein/pfkB-like carbohydrate kinase family protein; FUNCTIONS IN: kinase activity, ribokinase activity; INVOLVED IN: D-ribose metabolic process, acetate fermentation, sucrose biosynthetic process, sucrose catabolic process, using beta-fructofuranosidase; LOCATED IN: plasma membrane; EXPRESSED IN: 27 plant structures; EXPRESSED DURING: 16 growth stages; CONTA…	[2.2.1.1] major CHO metabolism.degradation.sucrose.fructokinase
BnaA03g14580D	A03	6696571	6698219	AT2G31570	0.489005	-1.03208	2.88864e-07	Down	GPX2	glutathione peroxidase 2/glutathione peroxidase GPx/glutathione peroxidase 2 (GPX2); FUNCTIONS IN: glutathione peroxidase activity; INVOLVED IN: oxidation reduction, response to oxidative stress; LOCATED IN: cytosol; EXPRESSED IN: 24 plant structures; EXPRESSED DURING: 13 growth stages; CONTAINS InterPro DOMAIN/s: Thioredoxin fold (InterPro:IPR012335), Thioredoxin-like fold (InterPro:IPR012336), …	[21.2.2] redox.ascorbate and glutathione.glutathione
BnaA03g14580D	A03	6696571	6698219	AT2G31570	0.418301	-1.25739	0.000495897	Down	GPX2	glutathione peroxidase 2/glutathione peroxidase GPx/glutathione peroxidase 2 (GPX2); FUNCTIONS IN: glutathione peroxidase activity; INVOLVED IN: oxidation reduction, response to oxidative stress; LOCATED IN: cytosol; EXPRESSED IN: 24 plant structures; EXPRESSED DURING: 13 growth stages; CONTAINS InterPro DOMAIN/s: Thioredoxin fold (InterPro:IPR012335), Thioredoxin-like fold (InterPro:IPR012336), …	[21.2.2] redox.ascorbate and glutathione.glutathione
BnaA03g14600D	A03	6702117	6703699	AT2G24645	0.0228669	-5.4506	0.000504214	Down	REM15.15	Transcriptional factor B3 family protein/Transcriptional factor B3 family protein; FUNCTIONS IN: DNA binding; INVOLVED IN: regulation of transcription, DNA-dependent; CONTAINS InterPro DOMAIN/s: Transcriptional factor B3 (InterPro:IPR003340); BEST Arabidopsis thaliana protein match is: Transcriptional factor B3 family protein (TAIR:AT4G00260.1)./	[27.3.41] RNA.regulation of transcription.B3 transcription factor family
BnaA03g15020D	A03	6925739	6926380	AT2G32690	0.492195	-1.0227	1.05969e-05	Down	GRP23	glycine-rich protein 23/Glycine-rich protein similar in structure to GRP5. The expression of GRP23 is induced by HPA (cutin monomer, salicylic acid, and abscisic acid./glycine-rich protein 23 (GRP23); INVOLVED IN: response to abscisic acid stimulus, response to salicylic acid stimulus; LOCATED IN: endomembrane system; EXPRESSED IN: 21 plant structures; EXPRESSED DURING: 13 growth stages; Has 494 …	[35.1.40] not assigned.no ontology.glycine rich proteins
BnaA03g15130D	A03	6979377	6979898	/	10.4248	3.38194	0.0455574	Up	/	/
BnaA03g15190D	A03	7018330	7020523	AT2G32930	0.0339249	-4.88151	0.000447342	Down	ZFN2	zinc finger nuclease 2/Encodes a zinc finger protein./zinc finger nuclease 2 (ZFN2); CONTAINS InterPro DOMAIN/s: Zinc finger, CCCH-type (InterPro:IPR000571); BEST Arabidopsis thaliana protein match is: Zinc finger C-x8-C-x5-C-x3-H type family protein (TAIR:AT1G04990.1).	[27.3.11] RNA.regulation of transcription.C2H2 zinc finger family
BnaA03g15390D	A03	7141918	7143527	AT2G33380	9.23284	3.20677	0.0137376	Up	PXG3	Caleosin-related family protein/Encodes a calcium binding protein whose mRNA is induced upon treatment with NaCl, ABA and in response to dessication. mRNA expression under drought conditions is apparent particularly in leaves and flowers. Isoform of caleosin with a role as a peroxygenase involved in oxylipin metabolism during biotic and abiotic stress. Involved in the production of 2-hydroxy-octa…	[30.3] signalling.calcium
BnaA03g15600D	A03	7208559	7209773	/	0.28518	-1.81006	0.0461979	Down	At3g24610	/
BnaA03g15690D	A03	7255273	7256586	AT2G34010	32.6666	5.02974	0.000258657	Up	SPEAR2	unknown protein; BEST Arabidopsis thaliana protein match is: unknown protein (TAIR:AT1G29010.1); Has 32 Blast hits to 31 proteins in 9 species: Archae - 0; Bacteria - 0; Metazoa - 0; Fungi - 5; Plants - 25; Viruses - 0; Other Eukaryotes - 2 (source: NCBI BLink).//	[35.2.1001] not assigned.unknown
BnaA03g15720D	A03	7274343	7277092	AT2G34070	7.40288	2.88809	0.000494584	Up	TBL37	TRICHOME BIREFRINGENCE-LIKE 37/Encodes a member of the TBL (TRICHOME BIREFRINGENCE-LIKE) gene family containing a plant-specific DUF231 (domain of unknown function) domain. TBL gene family has 46 members, two of which (TBR/AT5G06700 and TBL3/AT5G01360) have been shown to be involved in the synthesis and deposition of secondary wall cellulose, presumably by influencing the esterification state of …	[35.2.1001] not assigned.unknown
BnaA03g15750D	A03	7289941	7295032	AT2G34210	4.64994	2.21721	1.23882e-07	Up	At2g34210	Transcription elongation factor Spt5/Transcription elongation factor Spt5; FUNCTIONS IN: transcription elongation regulator activity, structural constituent of ribosome, transcription initiation factor activity; INVOLVED IN: regulation of transcription from RNA polymerase II promoter, translation, positive regulation of RNA elongation from RNA polymerase II promoter; LOCATED IN: ribosome, intrace…	[27.3.52] RNA.regulation of transcription.Global transcription factor group
BnaA03g15750D	A03	7289941	7295032	AT2G34210	2.19286	1.13281	0.00215028	Up	At2g34210	Transcription elongation factor Spt5/Transcription elongation factor Spt5; FUNCTIONS IN: transcription elongation regulator activity, structural constituent of ribosome, transcription initiation factor activity; INVOLVED IN: regulation of transcription from RNA polymerase II promoter, translation, positive regulation of RNA elongation from RNA polymerase II promoter; LOCATED IN: ribosome, intrace…	[27.3.52] RNA.regulation of transcription.Global transcription factor group
BnaA03g15800D	A03	7315337	7321349	AT2G34357	2.4815	1.31122	0.00554394	Up	rrp12	ARM repeat superfamily protein/ARM repeat superfamily protein; FUNCTIONS IN: binding; INVOLVED IN: biological_process unknown; LOCATED IN: cellular_component unknown; EXPRESSED IN: 20 plant structures; EXPRESSED DURING: 13 growth stages; CONTAINS InterPro DOMAIN/s: Armadillo-type fold (InterPro:IPR016024), Domain of unknown function, NUC173 (InterPro:IPR012978); BEST Arabidopsis thaliana protein …	[35.2.1001] not assigned.unknown
BnaA03g15890D	A03	7359581	7361806	AT2G34560	0.453354	-1.14129	0.0491655	Down	AAA1	P-loop containing nucleoside triphosphate hydrolases superfamily protein/P-loop containing nucleoside triphosphate hydrolases superfamily protein; FUNCTIONS IN: nucleoside-triphosphatase activity, ATPase activity, nucleotide binding, ATP binding; INVOLVED IN: protein metabolic process; EXPRESSED IN: 22 plant structures; EXPRESSED DURING: 13 growth stages; CONTAINS InterPro DOMAIN/s: ATPase, AAA-t…	[31.1] cell.organisation
BnaA03g16480D	A03	7706739	7707870	AT2G36000	33.089	5.04828	0.0344444	Up	/	Mitochondrial transcription termination factor family protein/Mitochondrial transcription termination factor family protein; FUNCTIONS IN: molecular_function unknown; INVOLVED IN: biological_process unknown; LOCATED IN: chloroplast; EXPRESSED IN: 20 plant structures; EXPRESSED DURING: 13 growth stages; CONTAINS InterPro DOMAIN/s: Mitochodrial transcription termination factor-related (InterPro:IPR…	[27.3.99] RNA.regulation of transcription.unclassified
BnaA03g16640D	A03	7757761	7759692	AT2G36310	0.348798	-1.51954	0.00810933	Down	URH1	uridine-ribohydrolase 1/Encodes a cytoplasmic nucleoside hydrolase. It has the highest levels of activity with uridine followed by xanthosine. It shows little activity with inosine and none with cytidine. Mutant analyses indicate that it plays a role in purine and pyrimidine catabolism./uridine-ribohydrolase 1 (URH1); CONTAINS InterPro DOMAIN/s: Inosine/uridine-preferring nucleoside hydrolase (In…	[23.2.1.2] nucleotide metabolism.degradation.pyrimidine.uridine nucleosidase
BnaA03g16880D	A03	7913652	7918923	AT2G36910	2.55861	1.35536	0.0493815	Up	ABCB1	ATP binding cassette subfamily B1/Belongs to the family of ATP-binding cassette (ABC) transporters. Also known as AtMDR1.Possibly regulates auxin-dependent responses by influencing basipetal auxin transport in the root. Exerts nonredundant, partially overlapping functions with the ABC transporter encoded by AT3G28860. PGP1 mediates cellular efflux of IAA and interacts with PIN genes that may conf…	[34.16] transport.ABC transporters and multidrug resistance systems
BnaA03g16990D	A03	7967907	7969266	AT2G37110	0.334755	-1.57882	0.000724646	Down	CNR8	PLAC8 family protein/PLAC8 family protein; CONTAINS InterPro DOMAIN/s: Protein of unknown function Cys-rich (InterPro:IPR006461); BEST Arabidopsis thaliana protein match is: PLAC8 family protein (TAIR:AT2G40935.1); Has 380 Blast hits to 379 proteins in 46 species: Archae - 0; Bacteria - 0; Metazoa - 10; Fungi - 19; Plants - 350; Viruses - 0; Other Eukaryotes - 1 (source: NCBI BLink)./	[35.2.1001] not assigned.unknown
BnaA03g17070D	A03	8000114	8002617	AT2G37210	0.417865	-1.25889	0.00128868	Down	LOG3	lysine decarboxylase family protein/Encodes a protein of unknown function. It has been crystallized and shown to be structurally almost identical to the protein encoded by At5g11950./lysine decarboxylase family protein; CONTAINS InterPro DOMAIN/s: Conserved hypothetical protein CHP00730 (InterPro:IPR005269); BEST Arabidopsis thaliana protein match is: Putative lysine decarboxylase family protein …	[35.2.1001] not assigned.unknown
BnaA03g17820D	A03	8415101	8417016	AT2G38470	0.244277	-2.03341	0.0257478	Down	WRKY33	WRKY DNA-binding protein 33/Member of the plant WRKY transcription factor family. Regulates the antagonistic relationship between defense pathways mediating responses to P. syringae and necrotrophic fungal pathogens. Located in nucleus. Involved in response to various abiotic stresses - especially salt stress./WRKY DNA-binding protein 33 (WRKY33); CONTAINS InterPro DOMAIN/s: DNA-binding WRKY (Int…	[27.3.32] RNA.regulation of transcription.WRKY domain transcription factor family
BnaA03g18930D	A03	8932092	8932461	AT2G40170	0.0118795	-6.39538	4.94757e-06	Down	EM6	Stress induced protein/Encodes a group 1 LEA gene that is activated by direct binding of ABI5 to its promoter and is involved in response to ABA. Is required for normal seed development. Involved in regulating the timing of dessication tolerance and rate of water loss during seed maturation./LATE EMBRYOGENESIS ABUNDANT 6 (GEA6); CONTAINS InterPro DOMAIN/s: Late embryogenesis abundant protein, gro…	[17.1.3] hormone metabolism.abscisic acid.induced-regulated-responsive-activated
BnaA03g19410D	A03	9194933	9196168	AT2G41310	0.145545	-2.78046	0.0342377	Down	ARR8	response regulator 3/Encodes an A- type response Regulator that is primarily expressed in the root and is involved in cytokinin-mediated signalling./response regulator 3 (RR3); CONTAINS InterPro DOMAIN/s: CheY-like (InterPro:IPR011006), Signal transduction response regulator, receiver domain (InterPro:IPR001789); BEST Arabidopsis thaliana protein match is: response regulator 9 (TAIR:AT3G57040.1);…	[27.3.5] RNA.regulation of transcription.ARR
BnaA03g19790D	A03	9400176	9400376	AT2G42310	3.43178	1.77896	0.000103173	Up	/	unknown protein; BEST Arabidopsis thaliana protein match is: unknown protein (TAIR:AT3G57785.1); Has 115 Blast hits to 115 proteins in 48 species: Archae - 0; Bacteria - 0; Metazoa - 4; Fungi - 44; Plants - 67; Viruses - 0; Other Eukaryotes - 0 (source: NCBI BLink).//	[35.2.1001] not assigned.unknown
BnaA03g19900D	A03	9461784	9462134	AT2G42870	0.247291	-2.01572	0.00287139	Down	PAR1	phy rapidly regulated 1/Encodes PHYTOCHROME RAPIDLY REGULATED1 (PAR1), an atypical basic helix-loop-helix (bHLP) protein. Closely related to PAR2 (At3g58850). Up regulated after simulated shade perception. Acts in the nucleus to control plant development and as a negative regulator of shade avoidance response. Functions as transcriptional repressor of auxin-responsive genes SAUR15 (AT4G38850) and…	[35.2.1001] not assigned.unknown
BnaA03g20320D	A03	9678856	9680169	AT2G43600	20.1258	4.33098	0.0102581	Up	At2g43600	Chitinase family protein/Chitinase family protein; FUNCTIONS IN: chitin binding, chitinase activity; INVOLVED IN: carbohydrate metabolic process, cell wall macromolecule catabolic process; LOCATED IN: endomembrane system; EXPRESSED IN: shoot apex, sperm cell, root; CONTAINS InterPro DOMAIN/s: Chitin-binding, type 1, conserved site (InterPro:IPR018371), Glycoside hydrolase, family 19 (InterPro:IPR…	[20.1.1001] stress.biotic
BnaA03g20350D	A03	9701114	9701795	AT2G43640	0.432492	-1.20926	2.14148e-06	Down	SRP14	Signal recognition particle, SRP9/SRP14 subunit/Signal recognition particle, SRP9/SRP14 subunit; FUNCTIONS IN: 7S RNA binding, endoplasmic reticulum signal peptide binding, RNA binding; INVOLVED IN: negative regulation of translational elongation, protein targeting, SRP-dependent cotranslational protein targeting to membrane; LOCATED IN: signal recognition particle, signal recognition particle, e…	[29.3.4.99] protein.targeting.secretory pathway.unspecified
BnaA03g20590D	A03	9777113	9778857	AT2G44040	0.393044	-1.34724	0.000503702	Down	DAPB1	Dihydrodipicolinate reductase, bacterial/plant/Dihydrodipicolinate reductase, bacterial/plant; FUNCTIONS IN: dihydrodipicolinate reductase activity; INVOLVED IN: oxidation reduction, lysine biosynthetic process via diaminopimelate, metabolic process, diaminopimelate biosynthetic process; LOCATED IN: chloroplast; EXPRESSED IN: cotyledon; CONTAINS InterPro DOMAIN/s: Dihydrodipicolinate reductase, C…	[13.1.3.5.2] amino acid metabolism.synthesis.aspartate family.lysine.dihydrodipicolinate reductase
BnaA03g20720D	A03	9818553	9821079	AT2G44210	4.50354	2.17106	0.00568277	Up	/	Protein of Unknown Function (DUF239)/Protein of Unknown Function (DUF239); INVOLVED IN: biological_process unknown; LOCATED IN: endomembrane system; EXPRESSED IN: 22 plant structures; EXPRESSED DURING: 14 growth stages; CONTAINS InterPro DOMAIN/s: Protein of unknown function DUF239, plant (InterPro:IPR004314); BEST Arabidopsis thaliana protein match is: Protein of Unknown Function (DUF239) (TAIR:…	[35.2.1001] not assigned.unknown
BnaA03g21050D	A03	9968254	9969592	AT2G45130	36.4818	5.1891	0.0451398	Up	SPX3	SPX domain gene 3/Expression is upregulated in the shoot of cax1/cax3 mutant./SPX domain gene 3 (SPX3); CONTAINS InterPro DOMAIN/s: SPX, N-terminal (InterPro:IPR004331); BEST Arabidopsis thaliana protein match is: SPX domain gene 1 (TAIR:AT5G20150.1); Has 942 Blast hits to 942 proteins in 190 species: Archae - 0; Bacteria - 0; Metazoa - 232; Fungi - 375; Plants - 276; Viruses - 0; Other Eukaryote…	[20.2.1001] stress.abiotic
BnaA03g21110D	A03	9994130	9996241	AT2G45190	0.237273	-2.07538	0.000407317	Down	YAB1	Plant-specific transcription factor YABBY family protein/Encodes a member of the YABBY family of transcriptional regulators that is involved in abaxial cell type specification in leaves and fruits. YAB1 acts in a non-cell autonomous fashion within the meristem to affect phyllotactic patterning. The non-autonomous effect on the central region of the meristem is mediated through the activity if Lat…	[33.99] development.unspecified
BnaA03g21340D	A03	10132013	10132327	AT2G46330	0.339412	-1.55889	4.47341e-05	Down	AGP16	arabinogalactan protein 16/Encodes arabinogalactan protein (AGP16)./arabinogalactan protein 16 (AGP16); CONTAINS InterPro DOMAIN/s: Protein of unknown function DUF1070 (InterPro:IPR009424); BEST Arabidopsis thaliana protein match is: arabinogalactan protein 20 (TAIR:AT3G61640.1); Has 35333 Blast hits to 34131 proteins in 2444 species: Archae - 798; Bacteria - 22429; Metazoa - 974; Fungi - 991; Pl…	[10.5.1.1] cell wall.cell wall proteins.AGPs.AGP
BnaA03g21770D	A03	10287419	10287799	AT2G47400	0.470034	-1.08916	3.81113e-06	Down	CP12-1	CP12 domain-containing protein 1/CP12-1 encodes a small peptide found in the chloroplast stroma. It belongs to the CP12 gene family thought to be involved in the formation of a supramolecular complex with glyceraldehyde-3-phosphate dehydrogenase (GAPDH) and phosphoribulokinase (PRK) embedded in the Calvin cycle./CP12 domain-containing protein 1 (CP12-1); FUNCTIONS IN: molecular_function unknown; …	[1.3.1007] PS.calvin cycle
BnaA03g21890D	A03	10361669	10362913	AT5G07900	2.84923	1.51057	0.0369428	Up	/	Mitochondrial transcription termination factor family protein/Mitochondrial transcription termination factor family protein; FUNCTIONS IN: molecular_function unknown; INVOLVED IN: biological_process unknown; LOCATED IN: membrane; EXPRESSED IN: 17 plant structures; EXPRESSED DURING: 11 growth stages; CONTAINS InterPro DOMAIN/s: Mitochodrial transcription termination factor-related (InterPro:IPR003…	[27.3.99] RNA.regulation of transcription.unclassified
BnaA03g22210D	A03	10539069	10539733	AT2G28105	7.20837	2.84967	4.56624e-05	Up	/	CONTAINS InterPro DOMAIN/s: Nucleic acid-binding, OB-fold-like (InterPro:IPR016027), Replication factor A, C-terminal (InterPro:IPR013955); Has 20 Blast hits to 20 proteins in 10 species: Archae - 0; Bacteria - 0; Metazoa - 2; Fungi - 0; Plants - 18; Viruses - 0; Other Eukaryotes - 0 (source: NCBI BLink).//	[35.2.1001] not assigned.unknown
BnaA03g22240D	A03	10553663	10554179	/	0.0313696	-4.99449	0.00412232	Down	/	/
BnaA03g22430D	A03	10652888	10653594	AT4G19670	0.015705	-5.99264	0.000776237	Down	/	RING/U-box superfamily protein/RING/U-box superfamily protein; FUNCTIONS IN: zinc ion binding; EXPRESSED IN: 22 plant structures; EXPRESSED DURING: 13 growth stages; CONTAINS InterPro DOMAIN/s: Zinc finger, RING-type, conserved site (InterPro:IPR017907), Zinc finger, C6HC-type (InterPro:IPR002867), Zinc finger, RING-type (InterPro:IPR001841); BEST Arabidopsis thaliana protein match is: zinc finge…	[29.5.11.4.2] protein.degradation.ubiquitin.E3.RING
BnaA03g22580D	A03	10734053	10735468	AT5G58784	5.72595	2.51751	0.00344336	Up	At5g58784	Undecaprenyl pyrophosphate synthetase family protein/Undecaprenyl pyrophosphate synthetase family protein; FUNCTIONS IN: dehydrodolichyl diphosphate synthase activity; INVOLVED IN: dolichol biosynthetic process; LOCATED IN: endomembrane system; EXPRESSED IN: root; CONTAINS InterPro DOMAIN/s: Di-trans-poly-cis-decaprenylcistransferase-like, conserved site (InterPro:IPR018520), Di-trans-poly-cis-de…	[35.1.1023] not assigned.no ontology
BnaA03g22620D	A03	10751774	10757161	AT2G26610	57.3095	5.8407	0.0012453	Up	/	Transducin family protein / WD-40 repeat family protein/Transducin family protein / WD-40 repeat family protein; FUNCTIONS IN: molecular_function unknown; LOCATED IN: chloroplast; CONTAINS InterPro DOMAIN/s: WD40 repeat-like-containing domain (InterPro:IPR011046), WD40/YVTN repeat-like-containing domain (InterPro:IPR015943); BEST Arabidopsis thaliana protein match is: Transducin family protein / …	[35.2.1001] not assigned.unknown
BnaA03g22700D	A03	10796093	10798140	AT2G26440	0.1441	-2.79486	3.25235e-06	Down	PME12	Plant invertase/pectin methylesterase inhibitor superfamily/Plant invertase/pectin methylesterase inhibitor superfamily; FUNCTIONS IN: enzyme inhibitor activity, pectinesterase activity; INVOLVED IN: cell wall modification; LOCATED IN: endomembrane system, cell wall, plant-type cell wall; EXPRESSED IN: 20 plant structures; EXPRESSED DURING: 13 growth stages; CONTAINS InterPro DOMAIN/s: Pectineste…	[10.8.1] cell wall.pectin*esterases.PME
BnaA03g22820D	A03	10845735	10846843	AT2G25690	4.16382	2.05791	0.00218439	Up	FLZ11	Protein of unknown function (DUF581)/Protein of unknown function (DUF581); CONTAINS InterPro DOMAIN/s: Protein of unknown function DUF581 (InterPro:IPR007650); BEST Arabidopsis thaliana protein match is: Protein of unknown function (DUF581) (TAIR:AT5G11460.1); Has 35333 Blast hits to 34131 proteins in 2444 species: Archae - 798; Bacteria - 22429; Metazoa - 974; Fungi - 991; Plants - 531; Viruses …	[33.99] development.unspecified
BnaA03g22890D	A03	10896033	10897493	AT2G26150	5.17336	2.3711	0.000554164	Up	HSFA2	heat shock transcription factor A2/member of Heat Stress Transcription Factor (Hsf) family. Involved in response to misfolded protein accumulation in the cytosol. Regulated by alternative splicing and non-sense-mediated decay./heat shock transcription factor A2 (HSFA2); FUNCTIONS IN: DNA binding, transcription activator activity, sequence-specific DNA binding transcription factor activity; INVOLV…	[27.3.23] RNA.regulation of transcription.HSF,Heat-shock transcription factor family
BnaA03g23000D	A03	10970108	10972157	AT2G24150	3.21766	1.68601	0.0213969	Up	HHP3	heptahelical protein 3/heptahelical transmembrane protein HHP3/heptahelical protein 3 (HHP3); FUNCTIONS IN: receptor activity; INVOLVED IN: response to oxidative stress, response to hormone stimulus, response to sucrose stimulus; LOCATED IN: integral to membrane; EXPRESSED IN: 23 plant structures; EXPRESSED DURING: 13 growth stages; CONTAINS InterPro DOMAIN/s: Hly-III related (InterPro:IPR004254)…	[35.2.1001] not assigned.unknown
BnaA03g23010D	A03	10973671	10974787	AT2G23810	2.27071	1.18314	2.52161e-05	Up	TET8	tetraspanin8/Member of TETRASPANIN family/tetraspanin8 (TET8); FUNCTIONS IN: molecular_function unknown; INVOLVED IN: aging; LOCATED IN: plasma membrane, membrane; EXPRESSED IN: 25 plant structures; EXPRESSED DURING: 14 growth stages; CONTAINS InterPro DOMAIN/s: Tetraspanin (InterPro:IPR018499), Tetraspanin, conserved site (InterPro:IPR018503), Tetraspanin, subgroup (InterPro:IPR000301); BEST Ara…	[33.99] development.unspecified
BnaA03g23050D	A03	10987417	10987856	AT2G23090	2.14839	1.10326	1.37295e-07	Up	At2g23090	Uncharacterised protein family SERF/Uncharacterised protein family SERF; CONTAINS InterPro DOMAIN/s: Uncharacterised protein family SERF (InterPro:IPR007513); Has 164 Blast hits to 164 proteins in 62 species: Archae - 0; Bacteria - 0; Metazoa - 0; Fungi - 42; Plants - 89; Viruses - 0; Other Eukaryotes - 33 (source: NCBI BLink)./	[35.2.1001] not assigned.unknown
BnaA03g24070D	A03	11569833	11570544	AT4G09620	0.442052	-1.17771	0.00720696	Down	/	Mitochondrial transcription termination factor family protein/Mitochondrial transcription termination factor family protein; FUNCTIONS IN: molecular_function unknown; INVOLVED IN: biological_process unknown; LOCATED IN: chloroplast; EXPRESSED IN: 24 plant structures; EXPRESSED DURING: 15 growth stages; CONTAINS InterPro DOMAIN/s: Mitochodrial transcription termination factor-related (InterPro:IPR…	[35.2.1001] not assigned.unknown
BnaA03g24210D	A03	11642522	11644335	AT4G09960	0.470217	-1.0886	4.49097e-08	Down	AGL11	K-box region and MADS-box transcription factor family protein /Encodes a MADS box transcription factor expressed in the carpel and ovules. Plays a maternal role in fertilization and seed development./SEEDSTICK (STK); FUNCTIONS IN: protein binding, sequence-specific DNA binding transcription factor activity; INVOLVED IN: regulation of transcription, DNA-dependent, ovule development, carpel develop…	[27.3.24] RNA.regulation of transcription.MADS box transcription factor family
BnaA03g24240D	A03	11660433	11661268	AT4G10040	0.490165	-1.02866	0.0261595	Down	CYTC-2	cytochrome c-2/Encodes cytochrome c. Promoter directs preferential expression in vascular tissues of cotyledons, leaves, roots, and hypocotyls, and in anthers./cytochrome c-2 (CYTC-2); CONTAINS InterPro DOMAIN/s: Cytochrome c, class IA/ IB (InterPro:IPR002327), Cytochrome c, class I (InterPro:IPR003088), Cytochrome c domain (InterPro:IPR009056); BEST Arabidopsis thaliana protein match is: CYTOCHR…	[9.6] mitochondrial electron transport / ATP synthesis.cytochrome c
BnaA03g24350D	A03	11703084	11704357	AT4G10340	0.465816	-1.10217	2.37924e-06	Down	LHCB5	light harvesting complex of photosystem II 5/photosystem II encoding the light-harvesting chlorophyll a/b binding protein CP26 of the antenna system of the photosynthetic apparatus/light harvesting complex of photosystem II 5 (LHCB5); FUNCTIONS IN: chlorophyll binding; INVOLVED IN: response to blue light, response to red light, response to far red light, photosynthesis, nonphotochemical quenching…	[1.1.1.1] PS.lightreaction.photosystem II.LHC-II
BnaA03g24410D	A03	11752518	11758594	AT4G10500	0.0304932	-5.03537	0.0288278	Down	DLO1	2-oxoglutarate (2OG) and Fe(II)-dependent oxygenase superfamily protein/2-oxoglutarate (2OG) and Fe(II)-dependent oxygenase superfamily protein; FUNCTIONS IN: oxidoreductase activity, acting on paired donors, with incorporation or reduction of molecular oxygen, 2-oxoglutarate as one donor, and incorporation of one atom each of oxygen into both donors, oxidoreductase activity; INVOLVED IN: seconda…	[35.1.1023] not assigned.no ontology
BnaA03g24430D	A03	11771804	11773706	AT4G10610	3.12649	1.64454	0.0304436	Up	CID12	CTC-interacting domain 12/RNA-binding protein, putative. Member of a family of proteins having an PABC binding domain (PAM motif)./CTC-interacting domain 12 (CID12); CONTAINS InterPro DOMAIN/s: RNA recognition motif, RNP-1 (InterPro:IPR000504), Nucleotide-binding, alpha-beta plait (InterPro:IPR012677), Ataxin-2, C-terminal (InterPro:IPR009818); BEST Arabidopsis thaliana protein match is: CTC-inte…	[27.4] RNA.RNA binding
BnaA03g24450D	A03	11775413	11776348	AT4G10630	0.44713	-1.16123	0.023587	Down	At5g39865	Glutaredoxin family protein/Glutaredoxin family protein; FUNCTIONS IN: electron carrier activity, protein disulfide oxidoreductase activity; INVOLVED IN: N-terminal protein myristoylation, cell redox homeostasis; LOCATED IN: cellular_component unknown; CONTAINS InterPro DOMAIN/s: Thioredoxin fold (InterPro:IPR012335), Glutaredoxin (InterPro:IPR002109), Thioredoxin-like fold (InterPro:IPR012336); …	[21.4] redox.glutaredoxins
BnaA03g24470D	A03	11787430	11790848	AT4G24140	3.05964	1.61336	0.0235069	Up	BDG3	alpha/beta-Hydrolases superfamily protein/alpha/beta-Hydrolases superfamily protein; FUNCTIONS IN: hydrolase activity; LOCATED IN: endomembrane system; EXPRESSED IN: 10 plant structures; EXPRESSED DURING: 4 anthesis, F mature embryo stage, petal differentiation and expansion stage, E expanded cotyledon stage, D bilateral stage; CONTAINS InterPro DOMAIN/s: Alpha/beta hydrolase fold-1 (InterPro:IPR…	[35.1.1023] not assigned.no ontology
BnaA03g24710D	A03	11915845	11919376	AT4G11160	2.52884	1.33848	0.00073721	Up	INFB	Translation initiation factor 2, small GTP-binding protein/Translation initiation factor 2, small GTP-binding protein; FUNCTIONS IN: GTP binding, GTPase activity, translation initiation factor activity; INVOLVED IN: translational initiation; LOCATED IN: intracellular; EXPRESSED IN: 23 plant structures; EXPRESSED DURING: 15 growth stages; CONTAINS InterPro DOMAIN/s: Small GTP-binding protein (Inte…	[29.2.3] protein.synthesis.initiation
BnaA03g25440D	A03	12293785	12296272	AT4G04460	15.9235	3.99308	0.0341897	Up	APA3	Saposin-like aspartyl protease family protein/Saposin-like aspartyl protease family protein; FUNCTIONS IN: aspartic-type endopeptidase activity; INVOLVED IN: response to cadmium ion, proteolysis; LOCATED IN: endomembrane system; EXPRESSED IN: 16 plant structures; EXPRESSED DURING: 6 growth stages; CONTAINS InterPro DOMAIN/s: Saposin-like (InterPro:IPR011001), Peptidase aspartic (InterPro:IPR02110…	[29.5.4] protein.degradation.aspartate protease
BnaA03g25580D	A03	12426689	12427378	AT4G04830	0.194031	-2.36564	0.0063188	Down	MSRB5	methionine sulfoxide reductase B5/methionine sulfoxide reductase B5 (MSRB5); FUNCTIONS IN: peptide-methionine-(S)-S-oxide reductase activity; INVOLVED IN: oxidation reduction; LOCATED IN: cytosol; EXPRESSED IN: 24 plant structures; EXPRESSED DURING: 14 growth stages; CONTAINS InterPro DOMAIN/s: Methionine sulphoxide reductase B (InterPro:IPR002579), Mss4-like (InterPro:IPR011057); BEST Arabidopsi…	[29.4] protein.postranslational modification
BnaA03g25630D	A03	12452702	12453403	AT4G05010	0.173155	-2.52986	0.033276	Down	At4g05010	F-box family protein/F-box family protein; CONTAINS InterPro DOMAIN/s: F-box domain, cyclin-like (InterPro:IPR001810); BEST Arabidopsis thaliana protein match is: F-box family protein (TAIR:AT4G21510.1); Has 30201 Blast hits to 17322 proteins in 780 species: Archae - 12; Bacteria - 1396; Metazoa - 17338; Fungi - 3422; Plants - 5037; Viruses - 0; Other Eukaryotes - 2996 (source: NCBI BLink)./	[29.5.11.4.3.2] protein.degradation.ubiquitin.E3.SCF.FBOX
BnaA03g26140D	A03	12794767	12795843	AT2G02930	14.2958	3.83752	0.0355804	Up	GSTF2	glutathione S-transferase F3/Encodes glutathione transferase belonging to the phi class of GSTs. Naming convention according to Wagner et al. (2002)./glutathione S-transferase F3 (GSTF3); FUNCTIONS IN: glutathione transferase activity; INVOLVED IN: toxin catabolic process; LOCATED IN: plasma membrane, cytoplasm; EXPRESSED IN: phloem, leaf; CONTAINS InterPro DOMAIN/s: Thioredoxin fold (InterPro:IP…	[26.9] misc.glutathione S transferases
BnaA03g26280D	A03	12860783	12863459	AT4G02150	0.274889	-1.86308	0.000611455	Down	IMPA2	ARM repeat superfamily protein/Encodes IMPORTIN ALPHA 3. Mutant plants act as suppressors of snc1 response and salicylic acid accumulation. Located in the nucleus. Involved in protein import. Protein interacts with Agrobacterium proteins VirD2 and VirE2. Is not individually essential for Agrobacterium-mediated root transformation, but when overexpressed can rescue the impa-4 decreased transformat…	[29.3.1] protein.targeting.nucleus
BnaA03g26300D	A03	12871438	12872665	AT2G25920	0.237792	-2.07223	0.00259877	Down	/	BEST Arabidopsis thaliana protein match is: 3'-5' exonuclease domain-containing protein / K homology domain-containing protein / KH domain-containing protein (TAIR:AT2G25910.2); Has 131 Blast hits to 125 proteins in 54 species: Archae - 0; Bacteria - 50; Metazoa - 12; Fungi - 12; Plants - 41; Viruses - 0; Other Eukaryotes - 16 (source: NCBI BLink).//	[35.2.1001] not assigned.unknown
BnaA03g26540D	A03	12993572	12998893	AT4G01800	2.09443	1.06656	0.000318268	Up	SECA1	Albino or Glassy Yellow 1/Encodes the ATPase subunit of the chloroplast Sec translocation machinery which plays an essential role in chloroplast biogenesis and the regulation of photosynthesis, the absence of which triggers a retrograde signal, eventually leading to a reprogramming of chloroplast and mitochondrial gene expression./Albino or Glassy Yellow 1 (AGY1); FUNCTIONS IN: ATPase activity, P…	[29.3.3] protein.targeting.chloroplast
BnaA03g26550D	A03	12999032	12999809	AT4G01790	3.73493	1.90108	2.15539e-06	Up	/	Ribosomal protein L7Ae/L30e/S12e/Gadd45 family protein/Ribosomal protein L7Ae/L30e/S12e/Gadd45 family protein; CONTAINS InterPro DOMAIN/s: Ribosomal protein L7Ae/L30e/S12e/Gadd45 (InterPro:IPR004038); Has 95 Blast hits to 95 proteins in 35 species: Archae - 3; Bacteria - 0; Metazoa - 62; Fungi - 0; Plants - 27; Viruses - 0; Other Eukaryotes - 3 (source: NCBI BLink)./	[29.2.1.2.2.57] protein.synthesis.ribosomal protein.eukaryotic.60S subunit.L7A
BnaA03g26830D	A03	13248191	13249847	/	0.0479623	-4.38196	2.99787e-06	Down	/	/
BnaA03g27220D	A03	13456855	13457064	AT3G01980	0.0359405	-4.79824	0.0268315	Down	/	NAD(P)-binding Rossmann-fold superfamily protein/NAD(P)-binding Rossmann-fold superfamily protein; FUNCTIONS IN: oxidoreductase activity, binding, catalytic activity; INVOLVED IN: metabolic process; LOCATED IN: peroxisome; EXPRESSED IN: 23 plant structures; EXPRESSED DURING: 13 growth stages; CONTAINS InterPro DOMAIN/s: NAD(P)-binding domain (InterPro:IPR016040), Short-chain dehydrogenase/reducta…	[26.22] misc.short chain dehydrogenase/reductase (SDR)
BnaA03g27350D	A03	13488773	13489361	AT3G01700	0.126816	-2.9792	0.0130108	Down	/	arabinogalactan protein 11/Encodes an arabinogalactan protein that is expressed in pollen, pollen sac and pollen tube. Loss of AGP11 function results in decreased fertility due to defects in pollen tube growth./arabinogalactan protein 11 (AGP11); BEST Arabidopsis thaliana protein match is: arabinogalactan protein 6 (TAIR:AT5G14380.1); Has 18682 Blast hits to 7914 proteins in 897 species: Archae -…	[10.5.1.1] cell wall.cell wall proteins.AGPs.AGP
BnaA03g27370D	A03	13494890	13497068	AT3G01650	0.244793	-2.03037	0.00583886	Down	RGLG1	RING domain ligase1/Encodes RGLG1 (RING domain ligase 1), a RING domain ubiquitin E3 ligase that negatively regulates the drought stress response by mediating ERF53 transcriptional activity./RING domain ligase1 (RGLG1); FUNCTIONS IN: zinc ion binding; INVOLVED IN: N-terminal protein myristoylation, cytokinin metabolic process, auxin metabolic process; LOCATED IN: plasma membrane; EXPRESSED IN: 28…	[29.5.11.4.2] protein.degradation.ubiquitin.E3.RING
BnaA03g27460D	A03	13528945	13531198	AT3G01410	2.03976	1.0284	0.00159492	Up	/	Polynucleotidyl transferase, ribonuclease H-like superfamily protein/Polynucleotidyl transferase, ribonuclease H-like superfamily protein; FUNCTIONS IN: ribonuclease H activity, nuclease activity, nucleic acid binding; INVOLVED IN: biological_process unknown; LOCATED IN: cellular_component unknown; EXPRESSED IN: 12 plant structures; EXPRESSED DURING: 7 growth stages; CONTAINS InterPro DOMAIN/s: P…	[27.1.19] RNA.processing.ribonucleases
BnaA03g27730D	A03	13617621	13618766	AT3G02130	2.3427	1.22817	0.00164649	Up	RPK2	receptor-like protein kinase 2/Encodes a receptor-like kinase RPK2 (also known as TOADSTOOL 2/TOAD2). Functions as a regulator of meristem maintenance. Mutants are insensitive to synthetic CLV3 peptide. Mutations in the RPK2 also result in stem cell expansion and increased number of floral organs, as seen in the other clv mutants. Forms homo-oligomers./receptor-like protein kinase 2 (RPK2); FUNCT…	[30.2.99] signalling.receptor kinases.misc
BnaA03g28050D	A03	13726259	13727964	AT3G02630	0.479222	-1.06123	0.000143885	Down	S-ACP-DES5	Plant stearoyl-acyl-carrier-protein desaturase family protein/Plant stearoyl-acyl-carrier-protein desaturase family protein; FUNCTIONS IN: acyl-[acyl-carrier-protein] desaturase activity, oxidoreductase activity, transition metal ion binding; INVOLVED IN: oxidation reduction, fatty acid metabolic process, fatty acid biosynthetic process; LOCATED IN: chloroplast, chloroplast stroma; EXPRESSED IN: …	[11.1.15] lipid metabolism.FA synthesis and FA elongation.ACP desaturase
BnaA03g28580D	A03	13940296	13943414	AT3G04480	2.67398	1.41899	0.00218662	Up	mug71	endoribonucleases/endoribonucleases; FUNCTIONS IN: endoribonuclease activity; INVOLVED IN: biological_process unknown; LOCATED IN: endomembrane system; EXPRESSED IN: 22 plant structures; EXPRESSED DURING: 13 growth stages; CONTAINS InterPro DOMAIN/s: Protein of unknown function DUF71, ATP-binding domain (InterPro:IPR002761), Rossmann-like alpha/beta/alpha sandwich fold (InterPro:IPR014729), Endor…	[27.1.19] RNA.processing.ribonucleases
BnaA03g28600D	A03	13949378	13951988	AT3G04500	0.0270952	-5.20582	0.0213505	Down	SPAC22E12.02	RNA-binding (RRM/RBD/RNP motifs) family protein/RNA-binding (RRM/RBD/RNP motifs) family protein; FUNCTIONS IN: RNA binding, nucleotide binding, nucleic acid binding; INVOLVED IN: biological_process unknown; EXPRESSED IN: 24 plant structures; EXPRESSED DURING: 15 growth stages; CONTAINS InterPro DOMAIN/s: RNA recognition motif, RNP-1 (InterPro:IPR000504), Nucleotide-binding, alpha-beta plait (Inte…	[27.4] RNA.RNA binding
BnaA03g29140D	A03	14170514	14171811	AT3G05690	0.034351	-4.8635	0.0239212	Down	NFYA2	nuclear factor Y, subunit A2/Encodes a subunit of CCAAT-binding complex, binds to CCAAT box motif present in some plant promoter sequences. One of three members of this class (HAP2A, HAP2B, HAP2C), it is expressed in vegetative and reproductive tissues./nuclear factor Y, subunit A2 (NF-YA2); CONTAINS InterPro DOMAIN/s: CCAAT-binding transcription factor, subunit B (InterPro:IPR001289); BEST Arabi…	[27.3.14] RNA.regulation of transcription.CCAAT box binding factor family, HAP2
BnaA03g29190D	A03	14207680	14207952	AT3G05858	0.0220918	-5.50034	0.00521896	Down	/	unknown protein; FUNCTIONS IN: molecular_function unknown; INVOLVED IN: biological_process unknown; LOCATED IN: cellular_component unknown; BEST Arabidopsis thaliana protein match is: unknown protein (TAIR:AT5G26620.1); Has 30201 Blast hits to 17322 proteins in 780 species: Archae - 12; Bacteria - 1396; Metazoa - 17338; Fungi - 3422; Plants - 5037; Viruses - 0; Other Eukaryotes - 2996 (source: NC…	[35.2.1001] not assigned.unknown
BnaA03g29810D	A03	14491375	14494035	AT3G07050	4.16532	2.05843	6.13288e-30	Up	NSN1	GTP-binding family protein/Arabidopsis NSN1 encodes a nucleolar GTP- binding protein and is required for maintenance of inflorescence meristem identity and floral organ development./GTP-binding family protein; FUNCTIONS IN: GTP binding; INVOLVED IN: biological_process unknown; LOCATED IN: nucleolus; EXPRESSED IN: 22 plant structures; EXPRESSED DURING: 13 growth stages; CONTAINS InterPro DOMAIN/s:…	[30.5] signalling.G-proteins
BnaA03g29830D	A03	14499548	14500991	AT3G07080	3.46565	1.79313	4.28815e-05	Up	THI74	EamA-like transporter family/EamA-like transporter family; FUNCTIONS IN: molecular_function unknown; INVOLVED IN: biological_process unknown; LOCATED IN: endomembrane system, membrane; EXPRESSED IN: 24 plant structures; EXPRESSED DURING: 13 growth stages; BEST Arabidopsis thaliana protein match is: EamA-like transporter family (TAIR:AT4G32140.1); Has 3286 Blast hits to 3282 proteins in 690 specie…	[35.1.1023] not assigned.no ontology
BnaA03g29940D	A03	14553075	14555398	AT5G48610	2.06051	1.043	0.000689851	Up	/	unknown protein; Has 43043 Blast hits to 23768 proteins in 1327 species: Archae - 108; Bacteria - 3952; Metazoa - 17076; Fungi - 3614; Plants - 1643; Viruses - 204; Other Eukaryotes - 16446 (source: NCBI BLink).//	[35.2.1001] not assigned.unknown
BnaA03g30050D	A03	14592011	14592544	AT3G07510	0.316458	-1.65992	0.0218444	Down	/	unknown protein; FUNCTIONS IN: molecular_function unknown; INVOLVED IN: biological_process unknown; LOCATED IN: cellular_component unknown; EXPRESSED IN: 22 plant structures; EXPRESSED DURING: 13 growth stages; BEST Arabidopsis thaliana protein match is: unknown protein (TAIR:AT2G01580.1); Has 133 Blast hits to 133 proteins in 14 species: Archae - 0; Bacteria - 4; Metazoa - 0; Fungi - 0; Plants -…	[35.2.1001] not assigned.unknown
BnaA03g30120D	A03	14624263	14626079	AT3G07640	2.14208	1.09901	1.3739e-07	Up	/	unknown protein; Has 27 Blast hits to 27 proteins in 10 species: Archae - 0; Bacteria - 0; Metazoa - 0; Fungi - 0; Plants - 27; Viruses - 0; Other Eukaryotes - 0 (source: NCBI BLink).//	[35.2.1001] not assigned.unknown
BnaA03g30580D	A03	14828039	14829866	AT3G09630	2.22941	1.15666	6.92087e-14	Up	RPL4A	Ribosomal protein L4/L1 family/Ribosomal protein L4/L1 family; FUNCTIONS IN: structural constituent of ribosome; INVOLVED IN: translation; LOCATED IN: in 9 components; EXPRESSED IN: 26 plant structures; EXPRESSED DURING: 14 growth stages; CONTAINS InterPro DOMAIN/s: Ribosomal protein L4/L1e (InterPro:IPR002136), Ribosomal protein L4/L1e, eukaryotic/archaeal, conserved site (InterPro:IPR013000); B…	[29.2.1.2.2.141] protein.synthesis.ribosomal protein.eukaryotic.60S subunit.L4/L1
BnaA03g30700D	A03	14859931	14874104	AT3G09360	2.47134	1.30529	0.0384576	Up	brf1	Cyclin/Brf1-like TBP-binding protein/Cyclin/Brf1-like TBP-binding protein; FUNCTIONS IN: RNA polymerase II transcription factor activity, transcription regulator activity, transcription activator activity, zinc ion binding, translation initiation factor activity; INVOLVED IN: translational initiation, positive regulation of transcription, regulation of transcription, DNA-dependent, transcription …	[27.2] RNA.transcription
BnaA03g30740D	A03	14889384	14890877	/	17.5492	4.13333	0.0465412	Up	/	/
BnaA03g30980D	A03	14986671	14988153	AT3G08950	9.61075	3.26465	2.16936e-08	Up	HCC1	electron transport SCO1/SenC family protein/Encodes HCC1, homologue of the copper chaperone SCO1 (synthesis of cytochrome c oxidase 1) from the yeast Saccharomyces cerevisiae. SCO1 encodes a mitochondrial protein that is essential for the correct assembly of complex IV in the respiratory chain. HCC1 is localized in the mitochondrion. A chimeric yeast Sco1-Arabidopsis HCC1 protein complements yeas…	[9.7] mitochondrial electron transport / ATP synthesis.cytochrome c oxidase
BnaA03g31010D	A03	14996266	14997082	AT3G08890	0.135381	-2.88491	0.0482193	Down	At5g01610	Protein of unknown function, DUF538/Protein of unknown function, DUF538; CONTAINS InterPro DOMAIN/s: Protein of unknown function DUF538 (InterPro:IPR007493); BEST Arabidopsis thaliana protein match is: Protein of unknown function, DUF538 (TAIR:AT5G37070.1); Has 520 Blast hits to 520 proteins in 25 species: Archae - 0; Bacteria - 0; Metazoa - 0; Fungi - 0; Plants - 520; Viruses - 0; Other Eukaryot…	[35.2.1001] not assigned.unknown
BnaA03g31400D	A03	15165982	15166389	/	2.4004	1.26327	0.00401339	Up	MYBC1	/
BnaA03g31510D	A03	15213048	15214196	AT3G11020	2.33564	1.22382	0.00696622	Up	DREB2B	DRE/CRT-binding protein 2B/encodes a member of the DREB subfamily A-2 of ERF/AP2 transcription factor family (DREB2B). The protein contains one AP2 domain. There are eight members in this subfamily including DREB2A./DRE/CRT-binding protein 2B (DREB2B); CONTAINS InterPro DOMAIN/s: DNA-binding, integrase-type (InterPro:IPR016177), Pathogenesis-related transcriptional factor/ERF, DNA-binding (InterP…	[27.3.3] RNA.regulation of transcription.AP2/EREBP, APETALA2/Ethylene-responsive element binding protein family
BnaA03g31840D	A03	15390518	15390877	AT3G11600	3.06675	1.61671	0.0137775	Up	/	unknown protein; FUNCTIONS IN: molecular_function unknown; INVOLVED IN: response to karrikin; EXPRESSED IN: 21 plant structures; EXPRESSED DURING: 12 growth stages; BEST Arabidopsis thaliana protein match is: unknown protein (TAIR:AT5G06270.1); Has 171 Blast hits to 171 proteins in 15 species: Archae - 0; Bacteria - 0; Metazoa - 0; Fungi - 0; Plants - 171; Viruses - 0; Other Eukaryotes - 0 (sourc…	[35.1.1023] not assigned.no ontology
BnaA03g32020D	A03	15458206	15459427	AT3G11940	3.56407	1.83353	0.000343187	Up	RPS5A	ribosomal protein 5A/One of two genes encoding the ribosomal protein S5. Mutants have semi-dominant developmental phenotypes. Most cell-division processes are delayed or disturbed in the heterozygous mutant, and development is completely arrested at an early embryonic stage in the homozygous mutant./ribosomal protein 5A (RPS5A); FUNCTIONS IN: structural constituent of ribosome; INVOLVED IN: trans…	[29.2.1.2.1.5] protein.synthesis.ribosomal protein.eukaryotic.40S subunit.S5
BnaA03g32130D	A03	15507303	15509495	AT3G12150	0.411895	-1.27965	0.0328604	Down	/	unknown protein; CONTAINS InterPro DOMAIN/s: Protein of unknown function DUF2048 (InterPro:IPR019149); Has 421 Blast hits to 334 proteins in 155 species: Archae - 2; Bacteria - 147; Metazoa - 215; Fungi - 0; Plants - 43; Viruses - 0; Other Eukaryotes - 14 (source: NCBI BLink).//	[35.2.1001] not assigned.unknown
BnaA03g32320D	A03	15595153	15597496	AT3G12580	2.04356	1.03109	7.62628e-05	Up	MED37E	heat shock protein 70/heat shock protein 70 (HSP70); FUNCTIONS IN: ATP binding; INVOLVED IN: in 9 processes; LOCATED IN: cytosol, mitochondrion, cell wall, plasma membrane; EXPRESSED IN: 23 plant structures; EXPRESSED DURING: 11 growth stages; CONTAINS InterPro DOMAIN/s: Heat shock protein 70, conserved site (InterPro:IPR018181), Heat shock protein Hsp70 (InterPro:IPR001023), Heat shock protein 7…	[20.2.1] stress.abiotic.heat
BnaA03g32350D	A03	15611773	15612891	AT3G12610	2.08442	1.05965	0.00140132	Up	DRT100	Leucine-rich repeat (LRR) family protein/Plays role in DNA-damage repair/toleration. Partially complements RecA- phenotypes./DNA-DAMAGE REPAIR/TOLERATION 100 (DRT100); CONTAINS InterPro DOMAIN/s: Leucine-rich repeat-containing N-terminal domain, type 2 (InterPro:IPR013210), Leucine-rich repeat (InterPro:IPR001611); BEST Arabidopsis thaliana protein match is: Leucine-rich repeat (LRR) family prote…	[28.2] DNA.repair
BnaA03g33420D	A03	16188694	16190787	AT3G14450	0.0409477	-4.61007	0.0431077	Down	CID9	CTC-interacting domain 9/RNA-binding protein, putative, contains Pfam profile: PF00076 RNA recognition motif. (a.k.a. RRM, RBD, or RNP domain) (2 copies). Contains PAM PABC binding domain./CTC-interacting domain 9 (CID9); FUNCTIONS IN: RNA binding, nucleotide binding, nucleic acid binding; INVOLVED IN: biological_process unknown; LOCATED IN: cellular_component unknown; EXPRESSED IN: 7 plant struc…	[27.4] RNA.RNA binding
BnaA03g34080D	A03	16564246	16566597	AT3G16080	64.3237	6.00728	0.00122575	Up	RPL37B	Zinc-binding ribosomal protein family protein/Zinc-binding ribosomal protein family protein; FUNCTIONS IN: structural constituent of ribosome; INVOLVED IN: translation, ribosome biogenesis; LOCATED IN: ribosome, cytosolic large ribosomal subunit; EXPRESSED IN: 24 plant structures; EXPRESSED DURING: 13 growth stages; CONTAINS InterPro DOMAIN/s: Ribosomal protein L37e, conserved site (InterPro:IPR0…	[29.2.1.2.2.37] protein.synthesis.ribosomal protein.eukaryotic.60S subunit.L37
BnaA03g34510D	A03	16792176	16793357	AT3G17390	0.368099	-1.44183	8.1152e-13	Down	MSAMS2	S-adenosylmethionine synthetase family protein/S-adenosylmethionine synthetase/METHIONINE OVER-ACCUMULATOR 3 (MTO3); FUNCTIONS IN: methionine adenosyltransferase activity; INVOLVED IN: lignin biosynthetic process, response to cold, methionine metabolic process, S-adenosylmethionine biosynthetic process; LOCATED IN: nucleolus, cell wall, plasma membrane, membrane; EXPRESSED IN: 28 plant structures…	[15.2] metal handling.binding, chelation and storage
BnaA03g34510D	A03	16792176	16793357	AT3G17390	0.491684	-1.0242	3.09313e-13	Down	MSAMS5	S-adenosylmethionine synthetase family protein/S-adenosylmethionine synthetase/METHIONINE OVER-ACCUMULATOR 3 (MTO3); FUNCTIONS IN: methionine adenosyltransferase activity; INVOLVED IN: lignin biosynthetic process, response to cold, methionine metabolic process, S-adenosylmethionine biosynthetic process; LOCATED IN: nucleolus, cell wall, plasma membrane, membrane; EXPRESSED IN: 28 plant structures…	[15.2] metal handling.binding, chelation and storage
BnaA03g34780D	A03	16906459	16908378	AT3G17820	0.116604	-3.10032	0.0282049	Down	GLN1-3	glutamine synthetase 1.3/encodes a cytosolic glutamine synthetase, the enzyme has low affinity with substrate ammonium/glutamine synthetase 1.3 (GLN1.3); FUNCTIONS IN: glutamate-ammonia ligase activity, copper ion binding; INVOLVED IN: in 6 processes; LOCATED IN: cytosol, cytosolic ribosome, chloroplast, plasma membrane; EXPRESSED IN: 24 plant structures; EXPRESSED DURING: 17 growth stages; CONTA…	[12.2.2] N-metabolism.ammonia metabolism.glutamine synthetase
BnaA03g35110D	A03	17161441	17163992	AT3G19130	0.440958	-1.18129	0.00864253	Down	RBP47B	RNA-binding protein 47B/RNA-binding protein 47B (RBP47B); FUNCTIONS IN: RNA binding; EXPRESSED IN: 23 plant structures; EXPRESSED DURING: 14 growth stages; CONTAINS InterPro DOMAIN/s: RNA recognition motif, RNP-1 (InterPro:IPR000504), Nucleotide-binding, alpha-beta plait (InterPro:IPR012677); BEST Arabidopsis thaliana protein match is: RNA-binding protein 47A (TAIR:AT1G49600.1); Has 37628 Blast h…	[28.99] DNA.unspecified
BnaA03g36320D	A03	17753727	17756985	AT4G15560	0.454121	-1.13885	0.0146587	Down	DXS	Deoxyxylulose-5-phosphate synthase/Encodes a protein with 1-deoxyxylulose 5-phosphate synthase activity involved in the MEP pathway. It is essential for chloroplast development in Arabidopsis/CLOROPLASTOS ALTERADOS 1 (CLA1); FUNCTIONS IN: 1-deoxy-D-xylulose-5-phosphate synthase activity; INVOLVED IN: chlorophyll biosynthetic process, response to light stimulus, isopentenyl diphosphate biosyntheti…	[16.1.1.1] secondary metabolism.isoprenoids.non-mevalonate pathway.DXS
BnaA03g36330D	A03	17783543	17785398	AT3G21530	0.264808	-1.91698	0.0031838	Down	/	DNAse I-like superfamily protein/DNAse I-like superfamily protein; FUNCTIONS IN: hydrolase activity; INVOLVED IN: biological_process unknown; LOCATED IN: mitochondrion; CONTAINS InterPro DOMAIN/s: Endonuclease/exonuclease/phosphatase (InterPro:IPR005135); BEST Arabidopsis thaliana protein match is: DNAse I-like superfamily protein (TAIR:AT2G48030.1); Has 250 Blast hits to 250 proteins in 102 spec…	[28.1] DNA.synthesis/chromatin structure
BnaA03g36670D	A03	18020731	18022747	AT3G22520	3.48249	1.80012	0.00804595	Up	/	unknown protein; INVOLVED IN: biological_process unknown; LOCATED IN: chloroplast stroma, chloroplast, chloroplast envelope; EXPRESSED IN: 24 plant structures; EXPRESSED DURING: 13 growth stages; BEST Arabidopsis thaliana protein match is: unknown protein (TAIR:AT4G14840.1); Has 717 Blast hits to 703 proteins in 179 species: Archae - 14; Bacteria - 134; Metazoa - 141; Fungi - 74; Plants - 209; Vi…	[35.2.1001] not assigned.unknown
BnaA03g36810D	A03	18085728	18086833	AT3G22840	35.3191	5.14238	1.12431e-05	Up	ELIP1	Chlorophyll A-B binding family protein/Encodes an early light-inducible protein./EARLY LIGHT-INDUCABLE PROTEIN (ELIP1); BEST Arabidopsis thaliana protein match is: Chlorophyll A-B binding family protein (TAIR:AT4G14690.1); Has 319 Blast hits to 319 proteins in 50 species: Archae - 0; Bacteria - 5; Metazoa - 0; Fungi - 0; Plants - 259; Viruses - 0; Other Eukaryotes - 55 (source: NCBI BLink).	[30.11] signalling.light
BnaA03g37990D	A03	18874644	18875527	AT2G05100	0.250704	-1.99594	9.96925e-09	Down	LHCB2.1	photosystem II light harvesting complex gene 2.1/Lhcb2.1 protein encoding a subunit of the light harvesting complex II. Member of a gene family with high degree of sequence similarity. Initially LHCB2.3 was considered as a separate gene but appears to be an allele of LHCB2.1./photosystem II light harvesting complex gene 2.1 (LHCB2.1); FUNCTIONS IN: chlorophyll binding; INVOLVED IN: response to sa…	[1.1.1.1] PS.lightreaction.photosystem II.LHC-II
BnaA03g38210D	A03	18994011	18996517	AT2G06050	0.391704	-1.35216	0.00108298	Down	OPR3	oxophytodienoate-reductase 3/Encodes a 12-oxophytodienoate reductase that is required for jasmonate biosynthesis. Mutants are male sterile and defective in pollen dehiscence. Shows activity towards 2,4,6-trinitrotoluene./oxophytodienoate-reductase 3 (OPR3); FUNCTIONS IN: 12-oxophytodienoate reductase activity; INVOLVED IN: response to jasmonic acid stimulus, response to fungus, jasmonic acid bios…	[17.7.1.5] hormone metabolism.jasmonate.synthesis-degradation.12-Oxo-PDA-reductase
BnaA03g38930D	A03	19355842	19358204	AT2G15910	3.71929	1.89503	0.00621129	Up	/	CSL zinc finger domain-containing protein/CSL zinc finger domain-containing protein; CONTAINS InterPro DOMAIN/s: Zinc finger, DPH-type (InterPro:IPR007872); BEST Arabidopsis thaliana protein match is: unknown protein (TAIR:AT3G44150.1); Has 443 Blast hits to 441 proteins in 195 species: Archae - 0; Bacteria - 0; Metazoa - 135; Fungi - 134; Plants - 116; Viruses - 0; Other Eukaryotes - 58 (source:…	[27.3.99] RNA.regulation of transcription.unclassified
BnaA03g39790D	A03	19855526	19856916	AT5G60890	0.0160716	-5.95934	0.000541771	Down	MYB34	myb domain protein 34/Myb-like transcription factor that modulates expression of ASA1, a key point of control in the tryptophan pathway; mutant has deregulated expression of ASA1 in dominant allele. Loss of function allele suggests ATR1 also functions at a control point for regulating indole glucosinolate homeostasis./myb domain protein 34 (MYB34); FUNCTIONS IN: DNA binding, transcription activat…	[30.2.99] signalling.receptor kinases.misc
BnaA03g40640D	A03	20312004	20313335	AT3G49920	0.293545	-1.76835	0.000329546	Down	VDAC2	voltage dependent anion channel 5/Encodes a voltage-dependent anion channel (VDAC: AT3G01280/VDAC1, AT5G67500/VDAC2, AT5G15090/VDAC3, AT5G57490/VDAC4, AT5G15090/VDAC5). VDACs are reported to be porin-type, beta-barrel diffusion pores. They are prominently localized in the outer mitochondrial membrane and are involved in metabolite exchange between the organelle and the cytosol./voltage dependent …	[34.20] transport.porins
BnaA03g40880D	A03	20443611	20445033	AT3G50620	0.326809	-1.61348	0.0462645	Down	/	P-loop containing nucleoside triphosphate hydrolases superfamily protein/P-loop containing nucleoside triphosphate hydrolases superfamily protein; FUNCTIONS IN: sulfotransferase activity; INVOLVED IN: biological_process unknown; LOCATED IN: cellular_component unknown; EXPRESSED IN: 20 plant structures; EXPRESSED DURING: 11 growth stages; CONTAINS InterPro DOMAIN/s: Sulfotransferase domain (InterP…	[35.1.1023] not assigned.no ontology
BnaA03g41010D	A03	20570896	20572078	AT3G50870	2.35239	1.23413	4.64951e-06	Up	GATA18	GATA type zinc finger transcription factor family protein/Encodes a GATA transcriptional regulator required to position the proembryo boundary in the early embryo. Regulates shoot apical meristem and flower development./MONOPOLE (MNP); CONTAINS InterPro DOMAIN/s: Zinc finger, NHR/GATA-type (InterPro:IPR013088), Zinc finger, GATA-type (InterPro:IPR000679); BEST Arabidopsis thaliana protein match i…	[27.3.9] RNA.regulation of transcription.C2C2(Zn) GATA transcription factor family
BnaA03g41230D	A03	20664563	20665507	AT3G51190	11.623	3.53891	0.0247767	Up	RPL8C	Ribosomal protein L2 family/Ribosomal protein L2 family; FUNCTIONS IN: structural constituent of ribosome; INVOLVED IN: translation; LOCATED IN: cytosolic ribosome, ribosome, cytosolic large ribosomal subunit; CONTAINS InterPro DOMAIN/s: Nucleic acid-binding, OB-fold (InterPro:IPR012340), Ribosomal protein L2 (InterPro:IPR002171), Translation protein SH3-like (InterPro:IPR008991), Nucleic acid-bi…	[29.2.1.2.2.8] protein.synthesis.ribosomal protein.eukaryotic.60S subunit.L8
BnaA03g41510D	A03	20837869	20841036	AT3G51860	2.32474	1.21707	0.00402593	Up	CAX3	cation exchanger 3/cation exchanger 3 (CAX3); CONTAINS InterPro DOMAIN/s: Sodium/calcium exchanger membrane region (InterPro:IPR004837), Calcium/proton exchanger superfamily (InterPro:IPR004798), Calcium/proton exchanger (InterPro:IPR004713); BEST Arabidopsis thaliana protein match is: cation exchanger 1 (TAIR:AT2G38170.1); Has 3567 Blast hits to 3405 proteins in 1022 species: Archae - 24; Bacter…	[34.21] transport.calcium
BnaA03g41670D	A03	20921563	20923355	AT3G52170	0.0174101	-5.84393	0.00106407	Down	/	DNA binding/DNA binding; FUNCTIONS IN: DNA binding; INVOLVED IN: biological_process unknown; EXPRESSED IN: 19 plant structures; EXPRESSED DURING: 11 growth stages; BEST Arabidopsis thaliana protein match is: hydroxyproline-rich glycoprotein family protein (TAIR:AT5G58210.4)./	[27.3.67] RNA.regulation of transcription.putative transcription regulator
BnaA03g41680D	A03	20925421	20932674	AT3G52250	3.57562	1.83819	0.0213915	Up	/	Duplicated homeodomain-like superfamily protein/Encodes a protein with a putative role in mRNA splicing./Duplicated homeodomain-like superfamily protein; FUNCTIONS IN: DNA binding, sequence-specific DNA binding transcription factor activity; INVOLVED IN: RNA splicing; CONTAINS InterPro DOMAIN/s: SANT, DNA-binding (InterPro:IPR001005), Myb, DNA-binding (InterPro:IPR014778), Homeodomain-like (Inter…	[27.3.25] RNA.regulation of transcription.MYB domain transcription factor family
BnaA03g41900D	A03	21049992	21054172	AT4G15440	0.355155	-1.49348	2.12762e-07	Down	CYP74B2	hydroperoxide lyase 1/Encodes a hydroperoxide lyase. Also a member of the CYP74B cytochrome p450 family. In the ecotype Columbia (Col) the gene contains a 10-nucleotide deletion in its first exon that causes it to code for a truncated protein that results in a non-functional hydroperoxide lyase./hydroperoxide lyase 1 (HPL1); FUNCTIONS IN: electron carrier activity, monooxygenase activity, iron io…	[26.10] misc.cytochrome P450
BnaA03g41900D	A03	21049992	21054172	AT4G15440	0.402991	-1.31118	0.000111121	Down	CYP74B2	hydroperoxide lyase 1/Encodes a hydroperoxide lyase. Also a member of the CYP74B cytochrome p450 family. In the ecotype Columbia (Col) the gene contains a 10-nucleotide deletion in its first exon that causes it to code for a truncated protein that results in a non-functional hydroperoxide lyase./hydroperoxide lyase 1 (HPL1); FUNCTIONS IN: electron carrier activity, monooxygenase activity, iron io…	[26.10] misc.cytochrome P450
BnaA03g41940D	A03	21069549	21071021	AT4G15480	0.0363722	-4.78102	0.0494531	Down	UGT84A1	UDP-Glycosyltransferase superfamily protein/Encodes a protein that might have sinapic acid:UDP-glucose glucosyltransferase activity./UGT84A1; CONTAINS InterPro DOMAIN/s: UDP-glucuronosyl/UDP-glucosyltransferase (InterPro:IPR002213); BEST Arabidopsis thaliana protein match is: UDP-Glycosyltransferase superfamily protein (TAIR:AT4G15490.1); Has 7986 Blast hits to 7909 proteins in 477 species: Archa…	[26.2] misc.UDP glucosyl and glucoronyl transferases
BnaA03g42410D	A03	21292718	21293889	AT4G16160	0.0337662	-4.88828	0.0261419	Down	OEP162	Mitochondrial import inner membrane translocase subunit Tim17/Tim22/Tim23 family protein/Homologous to pea OEP16 and barley pPORA (OEP16), a member of Arabidopsis OEP16 family. Two OEP16 genes are closely related to each other and are conserved in all land plants, OEP16-2, also named OEP16-S, and OEP16-1 (renamed OEP16-L) are result of the gene duplication event that occurred prior to divergence …	[29.3.2] protein.targeting.mitochondria
BnaA03g42650D	A03	21393961	21394206	AT4G16515	32.7858	5.035	0.0346825	Up	RGF6	Encodes a root meristem growth factor (RGF). Belongs to a family of functionally redundant homologous peptides that are secreted, tyrosine-sulfated, and expressed mainly in the stem cell area and the innermost layer of central columella cells. RGFs are required for maintenance of the root stem cell niche and transit amplifying cell proliferation. Members of this family include: At5g60810 (RGF1), …	[35.2.1001] not assigned.unknown
BnaA03g42760D	A03	21450447	21452142	AT4G16620	0.123396	-3.01863	0.00247189	Down	At4g16620	nodulin MtN21 /EamA-like transporter family protein/nodulin MtN21-like transporter family protein/nodulin MtN21 /EamA-like transporter family protein; CONTAINS InterPro DOMAIN/s: Protein of unknown function DUF6, transmembrane (InterPro:IPR000620); BEST Arabidopsis thaliana protein match is: Nodulin MtN21 /EamA-like transporter family protein (TAIR:AT5G47470.1); Has 2049 Blast hits to 2044 protei…	[33.99] development.unspecified
BnaA03g42950D	A03	21566021	21568214	AT4G17100	0.410706	-1.28382	4.99904e-08	Down	/	CONTAINS InterPro DOMAIN/s: Endoribonuclease XendoU (InterPro:IPR018998); Has 943 Blast hits to 770 proteins in 162 species: Archae - 0; Bacteria - 61; Metazoa - 472; Fungi - 40; Plants - 78; Viruses - 35; Other Eukaryotes - 257 (source: NCBI BLink).//	[29.5.5] protein.degradation.serine protease
BnaA03g42970D	A03	21572712	21573264	AT4G06599	3.48418	1.80082	0.0356019	Up	At4g06599	ubiquitin family protein/ubiquitin family protein; FUNCTIONS IN: phosphoprotein phosphatase activity; LOCATED IN: nucleus; CONTAINS InterPro DOMAIN/s: Ubiquitin (InterPro:IPR000626), Ubiquitin supergroup (InterPro:IPR019955), HAD-superfamily hydrolase, subfamily IIID (InterPro:IPR011943), NLI interacting factor (InterPro:IPR004274); Has 390 Blast hits to 384 proteins in 126 species: Archae - 0; B…	[29.5.11.1] protein.degradation.ubiquitin.ubiquitin
BnaA03g43210D	A03	21669015	21669652	AT4G17670	0.476423	-1.06968	0.000277596	Down	FLZ2	Protein of unknown function (DUF581)/Protein of unknown function (DUF581); CONTAINS InterPro DOMAIN/s: Protein of unknown function DUF581 (InterPro:IPR007650); BEST Arabidopsis thaliana protein match is: Protein of unknown function (DUF581) (TAIR:AT5G47060.1); Has 30201 Blast hits to 17322 proteins in 780 species: Archae - 12; Bacteria - 1396; Metazoa - 17338; Fungi - 3422; Plants - 5037; Viruses…	[33.99] development.unspecified
BnaA03g43810D	A03	22064101	22066033	AT4G18910	4.19748	2.06952	0.0048112	Up	NIP1-2	NOD26-like intrinsic protein 1;2/Encodes an aquaporin homolog. Functions in arsenite transport and tolerance.When expressed in yeast cells can conduct hydrogen peroxide into those cells./NOD26-like intrinsic protein 1;2 (NIP1;2); FUNCTIONS IN: water channel activity, arsenite transmembrane transporter activity; INVOLVED IN: transport, hydrogen peroxide transmembrane transport, response to arsenic…	[34.19.3] transport.Major Intrinsic Proteins.NIP
BnaA03g43840D	A03	22092628	22093605	/	0.461329	-1.11613	2.91607e-09	Down	/	/
BnaA03g43840D	A03	22092628	22093605	/	0.387898	-1.36625	0.0230031	Down	/	/
BnaA03g44140D	A03	22290186	22291355	AT4G19670	11.6946	3.54777	0.00502096	Up	ARI10	RING/U-box superfamily protein/RING/U-box superfamily protein; FUNCTIONS IN: zinc ion binding; EXPRESSED IN: 22 plant structures; EXPRESSED DURING: 13 growth stages; CONTAINS InterPro DOMAIN/s: Zinc finger, RING-type, conserved site (InterPro:IPR017907), Zinc finger, C6HC-type (InterPro:IPR002867), Zinc finger, RING-type (InterPro:IPR001841); BEST Arabidopsis thaliana protein match is: zinc finge…	[29.5.11.4.2] protein.degradation.ubiquitin.E3.RING
BnaA03g44380D	A03	22497846	22499595	AT4G20040	3.58043	1.84013	0.000664611	Up	QRT3	Pectin lyase-like superfamily protein/Pectin lyase-like superfamily protein; FUNCTIONS IN: molecular_function unknown; INVOLVED IN: biological_process unknown; LOCATED IN: endomembrane system; CONTAINS InterPro DOMAIN/s: Pectin lyase fold/virulence factor (InterPro:IPR011050), Parallel beta-helix repeat (InterPro:IPR006626); BEST Arabidopsis thaliana protein match is: Pectin lyase-like superfamil…	[35.2.1001] not assigned.unknown
BnaA03g44400D	A03	22506056	22508961	AT4G20070	2.40734	1.26744	3.61139e-05	Up	AAH	allantoate amidohydrolase/The gene encoding Arabidopsis thaliana Allantoate Amidohydrolase (AtAAH)which catalyzes the allantoate deiminase reaction (EC 3.5.3.9)is expressed in all parts of the plant being consistent with a function in purine turnover in Arabidopsis./allantoate amidohydrolase (AAH); CONTAINS InterPro DOMAIN/s: Peptidase M20 (InterPro:IPR002933), ArgE/DapE/ACY1/CPG2/YscS, conserved…	[29.5] protein.degradation
BnaA03g44480D	A03	22571912	22573593	AT4G20260	21.9457	4.45587	0.00346199	Up	PCAP1	plasma-membrane associated cation-binding protein 1/Encodes a Ca2+ and Cu2+ binding protein. N-terminal myristylation on glycine 2 appears to enable it to associate tightly with the plasma membrane. Recombinant PCaP1 interacts strongly with phosphatidylinositol 3,5-bisphosphate (PtdIns(3,5)P2) and PtdIns (3,4,5)P3, and weakly with PtdIns(3,5)P2 and PtdIns(4,5). It also interacts with calmodulin (…	[30.4] signalling.phosphinositides
BnaA03g44570D	A03	22625514	22626543	AT4G20780	0.355398	-1.49249	0.0144459	Down	CML42	calmodulin like 42/Calcium sensor involved in trichome branching./calmodulin like 42 (CML42); FUNCTIONS IN: calcium ion binding; INVOLVED IN: trichome branching; LOCATED IN: cellular_component unknown; EXPRESSED IN: 23 plant structures; EXPRESSED DURING: 13 growth stages; CONTAINS InterPro DOMAIN/s: EF-Hand 1, calcium-binding site (InterPro:IPR018247), EF-HAND 2 (InterPro:IPR018249), EF-hand-like…	[30.3] signalling.calcium
BnaA03g44770D	A03	22754219	22757902	AT4G21380	0.324246	-1.62484	0.00268601	Down	SD18	receptor kinase 3/encodes a putative receptor-like serine/threonine protein kinases that is similar to Brassica self-incompatibility (S) locus. Expressed in root. Shoot expression limited to limited to the root-hypocotyl transition zone and at the base of lateral roots as well as in axillary buds, and pedicels./receptor kinase 3 (RK3); FUNCTIONS IN: transmembrane receptor protein serine/threonine…	[30.2.24] signalling.receptor kinases.S-locus glycoprotein like
BnaA03g44970D	A03	22842600	22846281	AT4G21903	0.386683	-1.37078	0.0223699	Down	DTX39	MATE efflux family protein/MATE efflux family protein; FUNCTIONS IN: antiporter activity, drug transmembrane transporter activity; INVOLVED IN: drug transmembrane transport, transmembrane transport; LOCATED IN: membrane; CONTAINS InterPro DOMAIN/s: Multi antimicrobial extrusion protein MatE (InterPro:IPR002528); BEST Arabidopsis thaliana protein match is: MATE efflux family protein (TAIR:AT4G2191…	[34.99] transport.misc
BnaA03g45200D	A03	22994474	22995433	AT4G22190	0.441026	-1.18106	0.00639604	Down	/	unknown protein; Has 283 Blast hits to 154 proteins in 44 species: Archae - 0; Bacteria - 2; Metazoa - 24; Fungi - 12; Plants - 48; Viruses - 0; Other Eukaryotes - 197 (source: NCBI BLink).//	[35.2.1001] not assigned.unknown
BnaA03g45330D	A03	23058522	23058893	AT4G22490	14.8947	3.89673	2.31438e-10	Up	At4g12500	Bifunctional inhibitor/lipid-transfer protein/seed storage 2S albumin superfamily protein/Bifunctional inhibitor/lipid-transfer protein/seed storage 2S albumin superfamily protein; FUNCTIONS IN: lipid binding; INVOLVED IN: lipid transport; LOCATED IN: endomembrane system; EXPRESSED IN: 22 plant structures; EXPRESSED DURING: 13 growth stages; CONTAINS InterPro DOMAIN/s: Bifunctional inhibitor/plan…	[26.21] misc.protease inhibitor/seed storage/lipid transfer protein (LTP) family protein
BnaA03g45530D	A03	23175797	23177976	AT4G22780	0.408425	-1.29186	0.0272785	Down	ACR7	ACT domain repeat 7/Member of a family of ACT domain containing proteins . ACT domains are involved in amino acid binding ./ACT domain repeat 7 (ACR7); FUNCTIONS IN: amino acid binding; INVOLVED IN: metabolic process; LOCATED IN: cytosol; EXPRESSED IN: 24 plant structures; EXPRESSED DURING: 15 growth stages; CONTAINS InterPro DOMAIN/s: Amino acid-binding ACT (InterPro:IPR002912); BEST Arabidopsis…	[29.2.4] protein.synthesis.elongation
BnaA03g45540D	A03	23184103	23185620	AT4G22790	0.039969	-4.64497	0.0453617	Down	DTX56	MATE efflux family protein/MATE efflux family protein; FUNCTIONS IN: antiporter activity, drug transmembrane transporter activity, transporter activity; INVOLVED IN: drug transmembrane transport, transmembrane transport; LOCATED IN: membrane; EXPRESSED IN: 20 plant structures; EXPRESSED DURING: 10 growth stages; CONTAINS InterPro DOMAIN/s: Multi antimicrobial extrusion protein MatE (InterPro:IPR0…	[34.99] transport.misc
BnaA03g45810D	A03	23376740	23379212	AT4G23130	13.1263	3.71439	0.0481858	Up	CRK5	cysteine-rich RLK (RECEPTOR-like protein kinase) 5/Encodes a receptor-like protein kinase. Naming convention from Chen et al 2003 (PMID 14756307)/cysteine-rich RLK (RECEPTOR-like protein kinase) 5 (CRK5); FUNCTIONS IN: kinase activity; INVOLVED IN: defense response to bacterium, programmed cell death, response to salicylic acid stimulus; LOCATED IN: endomembrane system; EXPRESSED IN: 9 plant stru…	[30.2.17] signalling.receptor kinases.DUF 26
BnaA03g45880D	A03	23422274	23423197	AT4G23330	2.22734	1.15532	0.0254045	Up	/	unknown protein; FUNCTIONS IN: molecular_function unknown; INVOLVED IN: biological_process unknown; LOCATED IN: cellular_component unknown; EXPRESSED IN: 17 plant structures; EXPRESSED DURING: 9 growth stages; CONTAINS InterPro DOMAIN/s: Protein of unknown function DUF2365 (InterPro:IPR019314).//	[29.2.3] protein.synthesis.initiation
BnaA03g46270D	A03	23718882	23720638	AT4G23790	0.299468	-1.73953	0.0254544	Down	TBL24	TRICHOME BIREFRINGENCE-LIKE 24/Encodes a member of the TBL (TRICHOME BIREFRINGENCE-LIKE) gene family containing a plant-specific DUF231 (domain of unknown function) domain. TBL gene family has 46 members, two of which (TBR/AT5G06700 and TBL3/AT5G01360) have been shown to be involved in the synthesis and deposition of secondary wall cellulose, presumably by influencing the esterification state of …	[35.2.1001] not assigned.unknown
BnaA03g47100D	A03	24156584	24157355	AT4G25050	0.412144	-1.27878	0.000126065	Down	ACP4	acyl carrier protein 4/encodes an acyl carrier protein predominantly expressed in leaves. Gene expression is upregulated by light./acyl carrier protein 4 (ACP4); FUNCTIONS IN: acyl carrier activity; INVOLVED IN: response to light stimulus, fatty acid biosynthetic process; LOCATED IN: chloroplast stroma, chloroplast, chloroplast envelope; EXPRESSED IN: 22 plant structures; EXPRESSED DURING: 14 gro…	[11.1.12] lipid metabolism.FA synthesis and FA elongation.ACP protein
BnaA03g47270D	A03	24220259	24221568	AT4G25300	0.481643	-1.05396	0.0460782	Down	SRG1	2-oxoglutarate (2OG) and Fe(II)-dependent oxygenase superfamily protein/2-oxoglutarate (2OG) and Fe(II)-dependent oxygenase superfamily protein; FUNCTIONS IN: oxidoreductase activity, acting on paired donors, with incorporation or reduction of molecular oxygen, 2-oxoglutarate as one donor, and incorporation of one atom each of oxygen into both donors, oxidoreductase activity; INVOLVED IN: flavono…	[16.8.4] secondary metabolism.flavonoids.flavonols
BnaA03g48690D	A03	24962569	24964310	AT4G27610	0.471992	-1.08317	0.00489841	Down	/	unknown protein; FUNCTIONS IN: molecular_function unknown; INVOLVED IN: biological_process unknown; LOCATED IN: cellular_component unknown; BEST Arabidopsis thaliana protein match is: unknown protein (TAIR:AT4G27620.2); Has 1304 Blast hits to 1173 proteins in 200 species: Archae - 14; Bacteria - 115; Metazoa - 628; Fungi - 104; Plants - 95; Viruses - 8; Other Eukaryotes - 340 (source: NCBI BLink)…	[35.2.1001] not assigned.unknown
BnaA03g48990D	A03	25171963	25179871	AT4G28080	0.0291484	-5.10044	0.0122583	Down	TSS	Tetratricopeptide repeat (TPR)-like superfamily protein/Tetratricopeptide repeat (TPR)-like superfamily protein; FUNCTIONS IN: binding; EXPRESSED IN: 22 plant structures; EXPRESSED DURING: 13 growth stages; CONTAINS InterPro DOMAIN/s: Tetratricopeptide-like helical (InterPro:IPR011990), Tetratricopeptide repeat-containing (InterPro:IPR013026), Tetratricopeptide repeat (InterPro:IPR019734); BEST A…	[35.2.1001] not assigned.unknown
BnaA03g49000D	A03	25186720	25187783	/	2.2944	1.19812	0.0315463	Up	HSFA4B	/
BnaA03g49040D	A03	25226037	25228833	AT4G28130	40.3553	5.33469	0.0101937	Up	DGK6	diacylglycerol kinase 6/diacylglycerol kinase 6 (DGK6); FUNCTIONS IN: diacylglycerol kinase activity; INVOLVED IN: activation of protein kinase C activity by G-protein coupled receptor protein signaling pathway; LOCATED IN: chloroplast; EXPRESSED IN: 13 plant structures; EXPRESSED DURING: 8 growth stages; CONTAINS InterPro DOMAIN/s: Diacylglycerol kinase, catalytic domain (InterPro:IPR001206), Di…	[11.3.5] lipid metabolism.Phospholipid synthesis.diacylglycerol kinase
BnaA03g49580D	A03	25586302	25588157	AT4G29590	0.443592	-1.1727	0.00117729	Down	/	S-adenosyl-L-methionine-dependent methyltransferases superfamily protein/S-adenosyl-L-methionine-dependent methyltransferases superfamily protein; FUNCTIONS IN: methyltransferase activity; INVOLVED IN: metabolic process; LOCATED IN: chloroplast; EXPRESSED IN: 23 plant structures; EXPRESSED DURING: 13 growth stages; CONTAINS InterPro DOMAIN/s: Methyltransferase type 11 (InterPro:IPR013216); BEST A…	[35.2.1001] not assigned.unknown
BnaA03g49690D	A03	25679327	25681147	AT2G25160	0.0397465	-4.65303	0.0450761	Down	CYP82A3	cytochrome P450, family 82, subfamily F, polypeptide 1/member of CYP82F/cytochrome P450, family 82, subfamily F, polypeptide 1 (CYP82F1); FUNCTIONS IN: electron carrier activity, monooxygenase activity, iron ion binding, oxygen binding, heme binding; INVOLVED IN: oxidation reduction; LOCATED IN: endomembrane system; EXPRESSED IN: root; CONTAINS InterPro DOMAIN/s: Cytochrome P450 (InterPro:IPR0011…	[26.10] misc.cytochrome P450
BnaA03g50240D	A03	26085398	26086847	AT4G30530	0.445474	-1.16659	1.08999e-05	Down	GGP1	Class I glutamine amidotransferase-like superfamily protein/Encodes a gamma-glutamyl peptidase, outside the GGT family, that can hydrolyze gamma-glutamyl peptide bonds./Class I glutamine amidotransferase-like superfamily protein; FUNCTIONS IN: catalytic activity; LOCATED IN: endomembrane system; EXPRESSED IN: 23 plant structures; EXPRESSED DURING: 14 growth stages; CONTAINS InterPro DOMAIN/s: Glu…	[23.1.99] nucleotide metabolism.synthesis.unspecified
BnaA03g51280D	A03	26621400	26622916	AT4G31115	0.456385	-1.13168	0.00316964	Down	/	Protein of unknown function (DUF1997)/Protein of unknown function (DUF1997); CONTAINS InterPro DOMAIN/s: Protein of unknown function DUF1997 (InterPro:IPR018971); BEST Arabidopsis thaliana protein match is: Protein of unknown function (DUF1997) (TAIR:AT5G04440.1); Has 30201 Blast hits to 17322 proteins in 780 species: Archae - 12; Bacteria - 1396; Metazoa - 17338; Fungi - 3422; Plants - 5037; Vir…	[35.2.1001] not assigned.unknown
BnaA03g51650D	A03	26847205	26848799	AT4G31690	0.305809	-1.7093	0.0019756	Down	REM8	Transcriptional factor B3 family protein/Transcriptional factor B3 family protein; FUNCTIONS IN: DNA binding, sequence-specific DNA binding transcription factor activity; INVOLVED IN: regulation of transcription, DNA-dependent; LOCATED IN: chloroplast envelope; CONTAINS InterPro DOMAIN/s: Transcriptional factor B3 (InterPro:IPR003340); BEST Arabidopsis thaliana protein match is: Transcriptional f…	[27.3.41] RNA.regulation of transcription.B3 transcription factor family
BnaA03g51900D	A03	27019052	27020652	AT4G32040	0.498551	-1.00419	0.00405012	Down	KNAT5	KNOTTED1-like homeobox gene 5/A member of Class II KN1-like homeodomain transcription factors factors (together with KNAT3 and KNAT4), with greatest homology to the maize knox1 homeobox protein. Regulates photomorphogenic responses and represses late steps in gibberellin biosynthesis. KNAT5 promoter activity showed cell-type specific pattern along longitudinal root axis, primarily in the epidermi…	[33.99] development.unspecified
BnaA03g52390D	A03	27331415	27333467	AT4G33180	0.305316	-1.71163	0.0364931	Down	At4g24160	alpha/beta-Hydrolases superfamily protein/alpha/beta-Hydrolases superfamily protein; FUNCTIONS IN: catalytic activity; EXPRESSED IN: 24 plant structures; EXPRESSED DURING: 13 growth stages; CONTAINS InterPro DOMAIN/s: Epoxide hydrolase-like (InterPro:IPR000639), Alpha/beta hydrolase fold-1 (InterPro:IPR000073); BEST Arabidopsis thaliana protein match is: alpha/beta-Hydrolases superfamily protein …	[35.1.1023] not assigned.no ontology
BnaA03g52460D	A03	27391083	27391552	AT4G33355	11.0751	3.46924	0.00680127	Up	LTP11	Bifunctional inhibitor/lipid-transfer protein/seed storage 2S albumin superfamily protein/Predicted to encode a PR (pathogenesis-related) protein. Belongs to the lipid transfer protein (PR-14) family with the following members: At2g38540/LTP1, At2g38530/LTP2, At5g59320/LTP3, At5g59310/LTP4, At3g51600/LTP5, At3g08770/LTP6, At2g15050/LTP7, At2g18370/LTP8, At2g15325/LTP9, At5g01870/LTP10, At4g33355/…	[26.21] misc.protease inhibitor/seed storage/lipid transfer protein (LTP) family protein
BnaA03g52800D	A03	27573901	27575133	AT4G34400	0.146974	-2.76636	2.50248e-05	Down	At4g34400	AP2/B3-like transcriptional factor family protein/AP2/B3-like transcriptional factor family protein; FUNCTIONS IN: DNA binding, sequence-specific DNA binding transcription factor activity; INVOLVED IN: regulation of transcription, DNA-dependent; LOCATED IN: endomembrane system; EXPRESSED IN: 17 plant structures; EXPRESSED DURING: 9 growth stages; CONTAINS InterPro DOMAIN/s: Transcriptional factor…	[27.3.41] RNA.regulation of transcription.B3 transcription factor family
BnaA03g52820D	A03	27584446	27585772	AT5G56350	0.0349174	-4.83991	0.00652999	Down	/	Pyruvate kinase family protein/Pyruvate kinase family protein; FUNCTIONS IN: pyruvate kinase activity, potassium ion binding, magnesium ion binding, catalytic activity; INVOLVED IN: glycolysis; LOCATED IN: cellular_component unknown; EXPRESSED IN: 22 plant structures; EXPRESSED DURING: 13 growth stages; CONTAINS InterPro DOMAIN/s: Pyruvate kinase, C-terminal-like (InterPro:IPR015795), Pyruvate ki…	[4.2.14] glycolysis.plastid branch.pyruvate kinase (PK)
BnaA03g53180D	A03	27829110	27831458	AT4G35090	0.322476	-1.63274	0.0330878	Down	CAT2	catalase 2/Encodes a peroxisomal catalase, highly expressed in bolts and leaves. mRNA expression patterns show circadian regulation with mRNA levels being high in the subjective early morning. Loss of function mutations have increased H2O2 levels and increased H2O2 sensitivity. Mutants accumulate more toxic ions yet show decreased sensitivity to Li+. This decreased sensitivity is most likely due …	[21.6] redox.dismutases and catalases
BnaA03g53280D	A03	27956534	27958130	/	37.2727	5.22005	5.57742e-11	Up	/	/
BnaA03g53280D	A03	27956534	27958130	/	0.0325425	-4.94153	7.7504e-07	Down	/	/
BnaA03g53930D	A03	28473265	28475335	AT4G37330	0.258173	-1.95359	0.0450974	Down	CYP81D11	cytochrome P450, family 81, subfamily D, polypeptide 4/member of CYP81D/cytochrome P450, family 81, subfamily D, polypeptide 4 (CYP81D4); FUNCTIONS IN: electron carrier activity, monooxygenase activity, iron ion binding, oxygen binding, heme binding; INVOLVED IN: oxidation reduction; LOCATED IN: endoplasmic reticulum; EXPRESSED IN: 23 plant structures; EXPRESSED DURING: 13 growth stages; CONTAINS…	[26.10] misc.cytochrome P450
BnaA03g53940D	A03	28475988	28478194	AT4G37370	2.07017	1.04975	0.0202829	Up	CYP81D11	cytochrome P450, family 81, subfamily D, polypeptide 8/member of CYP81D/cytochrome P450, family 81, subfamily D, polypeptide 8 (CYP81D8); FUNCTIONS IN: electron carrier activity, monooxygenase activity, iron ion binding, oxygen binding, heme binding; INVOLVED IN: response to karrikin; LOCATED IN: endoplasmic reticulum, plasma membrane; EXPRESSED IN: 20 plant structures; EXPRESSED DURING: 13 growt…	[26.10] misc.cytochrome P450
BnaA03g54330D	A03	28861613	28864541	AT4G37870	10.0082	3.32311	0.0326235	Up	PCKA	phosphoenolpyruvate carboxykinase 1/Encodes a phosphoenolpyruvate carboxykinase that localizes to the cytosol./phosphoenolpyruvate carboxykinase 1 (PCK1); FUNCTIONS IN: phosphoenolpyruvate carboxykinase activity, purine nucleotide binding, phosphoenolpyruvate carboxykinase (ATP) activity, ATP binding; INVOLVED IN: defense response to fungus, incompatible interaction, response to cadmium ion, cell…	[6.4] gluconeogenesis / glyoxylate cycle.PEPCK
BnaA03g54350D	A03	28884264	28884513	AT4G38900	0.0227202	-5.45988	0.00430088	Down	/	Basic-leucine zipper (bZIP) transcription factor family protein/Basic-leucine zipper (bZIP) transcription factor family protein; FUNCTIONS IN: DNA binding, sequence-specific DNA binding transcription factor activity; INVOLVED IN: regulation of transcription, DNA-dependent; LOCATED IN: nucleus; EXPRESSED IN: 24 plant structures; EXPRESSED DURING: 13 growth stages; CONTAINS InterPro DOMAIN/s: Basic…	[27.3.35] RNA.regulation of transcription.bZIP transcription factor family
BnaA03g54780D	A03_random	5405	6719	AT5G02530	0.453538	-1.14071	4.87737e-18	Down	ALY2	RNA-binding (RRM/RBD/RNP motifs) family protein/RNA-binding (RRM/RBD/RNP motifs) family protein; FUNCTIONS IN: nucleotide binding, nucleic acid binding; INVOLVED IN: biological_process unknown; LOCATED IN: cellular_component unknown; EXPRESSED IN: 22 plant structures; EXPRESSED DURING: 13 growth stages; CONTAINS InterPro DOMAIN/s: RNA recognition motif, RNP-1 (InterPro:IPR000504), Nucleotide-bind…	[27.4] RNA.RNA binding
BnaA03g54780D	A03_random	5405	6719	AT5G02530	2.68612	1.42552	1.26351e-27	Up	ALY2	RNA-binding (RRM/RBD/RNP motifs) family protein/RNA-binding (RRM/RBD/RNP motifs) family protein; FUNCTIONS IN: nucleotide binding, nucleic acid binding; INVOLVED IN: biological_process unknown; LOCATED IN: cellular_component unknown; EXPRESSED IN: 22 plant structures; EXPRESSED DURING: 13 growth stages; CONTAINS InterPro DOMAIN/s: RNA recognition motif, RNP-1 (InterPro:IPR000504), Nucleotide-bind…	[27.4] RNA.RNA binding
BnaA03g54820D	A03_random	13492	15180	AT5G02470	0.270635	-1.88558	5.06815e-12	Down	DPA	Transcription factor DP/core cell cycle genes/DPA; FUNCTIONS IN: sequence-specific DNA binding transcription factor activity; INVOLVED IN: regulation of transcription, DNA-dependent; LOCATED IN: transcription factor complex; EXPRESSED IN: 23 plant structures; EXPRESSED DURING: 13 growth stages; CONTAINS InterPro DOMAIN/s: Winged helix-turn-helix transcription repressor DNA-binding (InterPro:IPR01…	[27.3.18] RNA.regulation of transcription.E2F/DP transcription factor family
BnaA03g54830D	A03_random	18361	19837	AT5G02460	0.290347	-1.78415	9.65295e-07	Down	DOF5.1	Dof-type zinc finger DNA-binding family protein/Dof-type zinc finger DNA-binding family protein; CONTAINS InterPro DOMAIN/s: Zinc finger, Dof-type (InterPro:IPR003851); BEST Arabidopsis thaliana protein match is: DNA binding with one finger 2.4 (TAIR:AT2G37590.1); Has 1212 Blast hits to 1182 proteins in 84 species: Archae - 0; Bacteria - 4; Metazoa - 69; Fungi - 10; Plants - 1097; Viruses - 0; Ot…	[27.3.8] RNA.regulation of transcription.C2C2(Zn) DOF zinc finger family
BnaA03g54840D	A03_random	29431	32582	AT5G02430	0.297018	-1.75138	7.96648e-07	Down	SPAC3H5.08c	Transducin/WD40 repeat-like superfamily protein/Transducin/WD40 repeat-like superfamily protein; FUNCTIONS IN: signal transducer activity; INVOLVED IN: signal transduction; LOCATED IN: heterotrimeric G-protein complex; EXPRESSED IN: 24 plant structures; EXPRESSED DURING: 12 growth stages; CONTAINS InterPro DOMAIN/s: WD40 repeat 2 (InterPro:IPR019782), WD40 repeat, conserved site (InterPro:IPR0197…	[30.5] signalling.G-proteins
BnaA03g54860D	A03_random	37883	40100	AT5G02410	0.487785	-1.03568	1.70028e-05	Down	ALG10	DIE2/ALG10 family/Encodes ALG10, an ER-resident alpha1,2-glucosyltransferase that is required for lipid-linked oligosaccharide biosynthesis and subsequently for normal leaf development and abiotic stress response./DIE2/ALG10 family; FUNCTIONS IN: transferase activity, transferring hexosyl groups; INVOLVED IN: biological_process unknown; LOCATED IN: endomembrane system, integral to membrane; EXPRE…	[35.1.1023] not assigned.no ontology
BnaA03g54900D	A03_random	48781	56475	AT5G02310	2.65078	1.40642	2.02763e-08	Up	PRT6	proteolysis 6/Encodes PROTEOLYSIS6 (PRT6), a component of the N-end rule pathway that targets protein degradation through the identity of the amino-terminal residue of specific protein substrates. Another component of the N-end rule pathway is arginyl-tRNA:protein arginyltransferase (ATE). Arabidopsis contains two ATE genes: At5g05700/ATE1, At3g11240/ATE2. PRT6 and ATE were shown to regulate seed…	[29.5.11] protein.degradation.ubiquitin
BnaA03g54940D	A03_random	84789	86035	AT5G02040	0.453227	-1.14169	0.000388895	Down	PRA1A1	prenylated RAB acceptor 1.A1/prenylated RAB acceptor 1.A1 (PRA1.A1); CONTAINS InterPro DOMAIN/s: Prenylated rab acceptor PRA1 (InterPro:IPR004895); BEST Arabidopsis thaliana protein match is: Cysteine/Histidine-rich C1 domain family protein (TAIR:AT3G11402.2); Has 236 Blast hits to 236 proteins in 62 species: Archae - 0; Bacteria - 0; Metazoa - 113; Fungi - 12; Plants - 110; Viruses - 0; Other Eu…	[30.5] signalling.G-proteins
BnaA03g55050D	A03_random	122181	124259	AT5G02260	0.427625	-1.22558	0.0437667	Down	EXPA9	expansin A9/member of Alpha-Expansin Gene Family. Naming convention from the Expansin Working Group (Kende et al, 2004. Plant Mol Bio)/expansin A9 (EXPA9); INVOLVED IN: plant-type cell wall modification involved in multidimensional cell growth, unidimensional cell growth, plant-type cell wall loosening; LOCATED IN: chloroplast; EXPRESSED IN: 22 plant structures; EXPRESSED DURING: 11 growth stages…	[10.7] cell wall.modification
BnaA03g55090D	A03_random	151625	152996	AT5G05000	0.493611	-1.01855	0.00017549	Down	TOC34	translocon at the outer envelope membrane of chloroplasts 34/Outer membrane GTPase protein that may function in import of nuclear encoded proteins into the chloroplast. Phosphorylation of the G-domains regulate translocon assembly./translocon at the outer envelope membrane of chloroplasts 34 (TOC34); FUNCTIONS IN: GTP binding, GTPase activity; INVOLVED IN: protein targeting to chloroplast, chloro…	[29.3.3] protein.targeting.chloroplast
BnaA03g55100D	A03_random	153489	156601	AT5G05010	0.409893	-1.28668	1.58635e-08	Down	At5g05010	clathrin adaptor complexes medium subunit family protein/clathrin adaptor complexes medium subunit family protein; INVOLVED IN: intracellular protein transport, transport, vesicle-mediated transport; LOCATED IN: membrane; EXPRESSED IN: 24 plant structures; EXPRESSED DURING: 14 growth stages; CONTAINS InterPro DOMAIN/s: Clathrin adaptor, mu subunit, C-terminal (InterPro:IPR008968), Longin-like (In…	[31.4] cell.vesicle transport
BnaA03g55140D	A03_random	173474	174639	AT5G51820	0.140446	-2.83192	0.00111024	Down	PGMP	phosphoglucomutase/Encodes a plastid isoform of the enzyme phosphoglucomutase involved in controlling photosynthetic carbon flow. Effective petiole movement against the direction of the gravity requires functional PGM activity that is required for full development of amyloplasts./phosphoglucomutase (PGM); FUNCTIONS IN: phosphoglucomutase activity; INVOLVED IN: response to cold, starch biosyntheti…	[4.2.2] glycolysis.plastid branch.phosphoglucomutase (PGM)
BnaA03g55180D	A03_random	196362	198184	AT5G05140	0.317191	-1.65658	0.0350932	Down	MED26B	Transcription elongation factor (TFIIS) family protein/Transcription elongation factor (TFIIS) family protein; FUNCTIONS IN: transcription regulator activity, DNA binding; INVOLVED IN: transcription; LOCATED IN: nucleus; EXPRESSED IN: 24 plant structures; EXPRESSED DURING: 15 growth stages; CONTAINS InterPro DOMAIN/s: Transcription factor IIS, N-terminal (InterPro:IPR017923), Transcription elonga…	[27.3.67] RNA.regulation of transcription.putative transcription regulator
BnaA03g55220D	A03_random	207264	208571	AT5G05180	0.48426	-1.04615	1.32239e-07	Down	/	unknown protein; BEST Arabidopsis thaliana protein match is: unknown protein (TAIR:AT3G10880.1); Has 50151 Blast hits to 28081 proteins in 1838 species: Archae - 860; Bacteria - 6013; Metazoa - 25867; Fungi - 3836; Plants - 2236; Viruses - 90; Other Eukaryotes - 11249 (source: NCBI BLink).//	[35.2.1001] not assigned.unknown
BnaA03g55240D	A03_random	215149	217773	AT5G05200	0.321316	-1.63794	5.91913e-05	Down	At5g05200	Protein kinase superfamily protein/Protein kinase superfamily protein; LOCATED IN: chloroplast, plastoglobule; EXPRESSED IN: 22 plant structures; EXPRESSED DURING: 13 growth stages; CONTAINS InterPro DOMAIN/s: ABC-1 (InterPro:IPR004147), Protein kinase-like domain (InterPro:IPR011009); BEST Arabidopsis thaliana protein match is: Protein kinase superfamily protein (TAIR:AT4G31390.1); Has 30201 Bla…	[35.2.1001] not assigned.unknown
BnaA03g55290D	A03_random	234195	236028	AT5G04250	0.422921	-1.24154	0.00239366	Down	/	Cysteine proteinases superfamily protein/Cysteine proteinases superfamily protein; FUNCTIONS IN: cysteine-type peptidase activity; INVOLVED IN: biological_process unknown; LOCATED IN: cellular_component unknown; EXPRESSED IN: 24 plant structures; EXPRESSED DURING: 15 growth stages; CONTAINS InterPro DOMAIN/s: Ovarian tumour, otubain (InterPro:IPR003323); BEST Arabidopsis thaliana protein match is…	[29.5.3] protein.degradation.cysteine protease
BnaA03g55290D	A03_random	234195	236028	AT5G04250	2.48658	1.31417	6.24377e-07	Up	/	Cysteine proteinases superfamily protein/Cysteine proteinases superfamily protein; FUNCTIONS IN: cysteine-type peptidase activity; INVOLVED IN: biological_process unknown; LOCATED IN: cellular_component unknown; EXPRESSED IN: 24 plant structures; EXPRESSED DURING: 15 growth stages; CONTAINS InterPro DOMAIN/s: Ovarian tumour, otubain (InterPro:IPR003323); BEST Arabidopsis thaliana protein match is…	[29.5.3] protein.degradation.cysteine protease
BnaA03g55310D	A03_random	240517	242789	AT5G04170	0.464614	-1.1059	3.5579e-11	Down	CML50	Calcium-binding EF-hand family protein/Calcium-binding EF-hand family protein; FUNCTIONS IN: calcium ion binding; INVOLVED IN: biological_process unknown; LOCATED IN: cellular_component unknown; EXPRESSED IN: 22 plant structures; EXPRESSED DURING: 13 growth stages; CONTAINS InterPro DOMAIN/s: EF-Hand 1, calcium-binding site (InterPro:IPR018247), EF-HAND 2 (InterPro:IPR018249), EF-hand-like domain…	[30.3] signalling.calcium
BnaA03g55340D	A03_random	254410	255498	AT5G06370	0.319495	-1.64613	1.18053e-06	Down	/	NC domain-containing protein-related/NC domain-containing protein-related; CONTAINS InterPro DOMAIN/s: NC (InterPro:IPR007053); BEST Arabidopsis thaliana protein match is: NC domain-containing protein-related (TAIR:AT3G02700.1); Has 30201 Blast hits to 17322 proteins in 780 species: Archae - 12; Bacteria - 1396; Metazoa - 17338; Fungi - 3422; Plants - 5037; Viruses - 0; Other Eukaryotes - 2996 (s…	[35.1.1023] not assigned.no ontology
BnaA03g55370D	A03_random	261605	263469	AT5G06440	0.0200206	-5.64237	0.00237573	Down	/	BEST Arabidopsis thaliana protein match is: Polyketide cyclase/dehydrase and lipid transport superfamily protein (TAIR:AT3G11720.3); Has 157 Blast hits to 155 proteins in 41 species: Archae - 0; Bacteria - 6; Metazoa - 5; Fungi - 6; Plants - 99; Viruses - 0; Other Eukaryotes - 41 (source: NCBI BLink).//	[35.2.1001] not assigned.unknown
BnaA03g55380D	A03_random	264211	264810	AT5G06450	0.433451	-1.20606	9.75314e-05	Down	At5g06450	Polynucleotidyl transferase, ribonuclease H-like superfamily protein/Polynucleotidyl transferase, ribonuclease H-like superfamily protein; FUNCTIONS IN: 3'-5' exonuclease activity, nucleic acid binding; INVOLVED IN: nucleobase, nucleoside, nucleotide and nucleic acid metabolic process; LOCATED IN: plasma membrane, vacuole; EXPRESSED IN: cultured cell; CONTAINS InterPro DOMAIN/s: Polynucleotidyl t…	[35.2.1001] not assigned.unknown
BnaA03g55410D	A03_random	277624	286202	AT5G06600	2.97894	1.5748	1.16495e-21	Up	UBP12	ubiquitin-specific protease 12/Encodes a ubiquitin-specific protease./ubiquitin-specific protease 12 (UBP12); FUNCTIONS IN: ubiquitin-specific protease activity, ubiquitin thiolesterase activity; INVOLVED IN: ubiquitin-dependent protein catabolic process; LOCATED IN: cellular_component unknown; EXPRESSED IN: 25 plant structures; EXPRESSED DURING: 14 growth stages; CONTAINS InterPro DOMAIN/s: TRAF…	[29.5.11.5] protein.degradation.ubiquitin.ubiquitin protease
BnaA03g55420D	A03_random	288465	291648	AT5G06610	0.454305	-1.13827	0.00742923	Down	/	Protein of unknown function (DUF620)/Protein of unknown function (DUF620); FUNCTIONS IN: molecular_function unknown; INVOLVED IN: biological_process unknown; LOCATED IN: cellular_component unknown; EXPRESSED IN: 23 plant structures; EXPRESSED DURING: 13 growth stages; CONTAINS InterPro DOMAIN/s: Protein of unknown function DUF620 (InterPro:IPR006873); BEST Arabidopsis thaliana protein match is: P…	[35.2.1001] not assigned.unknown
BnaA03g55550D	A03_random	327103	328637	AT5G07090	0.409949	-1.28648	2.77861e-22	Down	RPS4A	Ribosomal protein S4 (RPS4A) family protein/Ribosomal protein S4 (RPS4A) family protein; FUNCTIONS IN: structural constituent of ribosome, protein binding; INVOLVED IN: translation; LOCATED IN: cytosolic small ribosomal subunit, cytosolic ribosome, plasma membrane; EXPRESSED IN: 25 plant structures; EXPRESSED DURING: 13 growth stages; CONTAINS InterPro DOMAIN/s: Ribosomal protein S4e, central (In…	[29.2.1.2.1.4] protein.synthesis.ribosomal protein.eukaryotic.40S subunit.S4
BnaA03g55560D	A03_random	329328	331327	AT5G07030	4.07798	2.02786	4.29201e-40	Up	AP25	Eukaryotic aspartyl protease family protein/Eukaryotic aspartyl protease family protein; FUNCTIONS IN: aspartic-type endopeptidase activity; INVOLVED IN: proteolysis; LOCATED IN: cell wall, plant-type cell wall; EXPRESSED IN: 23 plant structures; EXPRESSED DURING: 13 growth stages; CONTAINS InterPro DOMAIN/s: Peptidase aspartic, catalytic (InterPro:IPR009007), Peptidase aspartic (InterPro:IPR0211…	[27.3.67] RNA.regulation of transcription.putative transcription regulator
BnaA03g55700D	A03_random	384858	389622	AT5G08390	2.00018	1.00013	6.75467e-06	Up	At5g23430	Transducin/WD40 repeat-like superfamily protein/Transducin/WD40 repeat-like superfamily protein; CONTAINS InterPro DOMAIN/s: WD40 repeat 2 (InterPro:IPR019782), WD40 repeat, conserved site (InterPro:IPR019775), WD40 repeat (InterPro:IPR001680), G-protein beta WD-40 repeat, region (InterPro:IPR020472), WD40 repeat-like-containing domain (InterPro:IPR011046), WD40-repeat-containing domain (InterPro…	[35.1.1023] not assigned.no ontology
BnaA03g55720D	A03_random	392335	392850	AT5G08410	0.412437	-1.27776	0.0058786	Down	/	ferredoxin/thioredoxin reductase subunit A (variable subunit) 2/ferredoxin/thioredoxin reductase subunit A (variable subunit) 2 (FTRA2); FUNCTIONS IN: ferredoxin:thioredoxin reductase activity, catalytic activity, ferredoxin reductase activity; INVOLVED IN: photosynthesis, light reaction, photosynthesis; LOCATED IN: chloroplast; EXPRESSED IN: 24 plant structures; EXPRESSED DURING: 15 growth stage…	[21.1] redox.thioredoxin
BnaA03g55860D	A03_random	446192	451356	AT5G09870	2.26091	1.1769	0.00140699	Up	CESA5	cellulose synthase 5/Encodes a cellulose synthase CESA5 that produces seed mucilage cellulose./cellulose synthase 5 (CESA5); FUNCTIONS IN: cellulose synthase activity, transferase activity, transferring glycosyl groups; INVOLVED IN: response to cyclopentenone, plant-type cell wall biogenesis; LOCATED IN: plasma membrane; EXPRESSED IN: 25 plant structures; EXPRESSED DURING: 13 growth stages; CONTA…	[10.2.1] cell wall.cellulose synthesis.cellulose synthase
BnaA03g55910D	A03_random	476769	478769	AT5G09760	2.28559	1.19257	8.79022e-06	Up	PME51	Plant invertase/pectin methylesterase inhibitor superfamily/Plant invertase/pectin methylesterase inhibitor superfamily; FUNCTIONS IN: enzyme inhibitor activity, pectinesterase activity; INVOLVED IN: cell wall modification; LOCATED IN: cell wall, chloroplast, plant-type cell wall; EXPRESSED IN: 23 plant structures; EXPRESSED DURING: 13 growth stages; CONTAINS InterPro DOMAIN/s: Pectin lyase fold/…	[10.8.1] cell wall.pectin*esterases.PME
BnaA03g56240D	A03_random	609997	610747	AT5G58575	2.09127	1.06438	0.00164378	Up	SGF11	CONTAINS InterPro DOMAIN/s: Sgf11, transcriptional regulation (InterPro:IPR013246); Has 30201 Blast hits to 17322 proteins in 780 species: Archae - 12; Bacteria - 1396; Metazoa - 17338; Fungi - 3422; Plants - 5037; Viruses - 0; Other Eukaryotes - 2996 (source: NCBI BLink).//	[35.2.1001] not assigned.unknown
BnaA03g56280D	A03_random	618215	620318	AT4G22100	5.5075	2.4614	5.1206e-06	Up	BGLU3	beta glucosidase 2/beta glucosidase 2 (BGLU3); FUNCTIONS IN: cation binding, hydrolase activity, hydrolyzing O-glycosyl compounds, catalytic activity; INVOLVED IN: carbohydrate metabolic process; LOCATED IN: endomembrane system; CONTAINS InterPro DOMAIN/s: Glycoside hydrolase, family 1 (InterPro:IPR001360), Glycoside hydrolase, family 1, active site (InterPro:IPR018120), Glycoside hydrolase, cata…	[35.1.1023] not assigned.no ontology
BnaA03g57580D	A03_random	1230320	1230514	/	0.0402247	-4.63577	0.0129926	Down	RALFL32	/
BnaA03g57590D	A03_random	1230980	1235503	AT3G23790	0.286351	-1.80414	0.00232616	Down	AAE16	AMP-dependent synthetase and ligase family protein/acyl activating enzyme 16 (AAE16); FUNCTIONS IN: catalytic activity; INVOLVED IN: metabolic process; LOCATED IN: chloroplast envelope; EXPRESSED IN: 21 plant structures; EXPRESSED DURING: 9 growth stages; CONTAINS InterPro DOMAIN/s: AMP-binding (InterPro:IPR020459), AMP-binding, conserved site (InterPro:IPR020845), AMP-dependent synthetase/ligase…	[11.1.8] lipid metabolism.FA synthesis and FA elongation.acyl coa ligase
BnaA03g58830D	A03_random	1946020	1946343	AT4G29030	0.394139	-1.34322	2.94426e-36	Down	/	Putative membrane lipoprotein/Putative membrane lipoprotein; FUNCTIONS IN: molecular_function unknown; INVOLVED IN: biological_process unknown; LOCATED IN: endomembrane system; EXPRESSED IN: 15 plant structures; EXPRESSED DURING: 7 growth stages; Has 83209 Blast hits to 19401 proteins in 1362 species: Archae - 122; Bacteria - 36227; Metazoa - 23555; Fungi - 3961; Plants - 7492; Viruses - 888; Oth…	[27.3.30] RNA.regulation of transcription.Trihelix, Triple-Helix transcription factor family
BnaA03g58930D	A03_random	2007333	2010109	AT4G28570	0.440966	-1.18126	8.90714e-05	Down	FAO4B	Long-chain fatty alcohol dehydrogenase family protein/Long-chain fatty alcohol dehydrogenase family protein; FUNCTIONS IN: electron carrier activity, oxidoreductase activity, acting on CH-OH group of donors, FAD binding; LOCATED IN: endoplasmic reticulum; EXPRESSED IN: 25 plant structures; EXPRESSED DURING: 13 growth stages; CONTAINS InterPro DOMAIN/s: Glucose-methanol-choline oxidoreductase, N-t…	[35.1.1023] not assigned.no ontology
BnaA03g59260D	A03_random	2561870	2565795	AT1G58520	0.175224	-2.51273	0.0251223	Down	RXW8	lipases;hydrolases, acting on ester bonds/RXW8; LOCATED IN: endomembrane system, membrane; CONTAINS InterPro DOMAIN/s: Protein of unknown function DUF221 (InterPro:IPR003864); BEST Arabidopsis thaliana protein match is: Early-responsive to dehydration stress protein (ERD4) (TAIR:AT1G10090.1); Has 30201 Blast hits to 17322 proteins in 780 species: Archae - 12; Bacteria - 1396; Metazoa - 17338; Fun…	[35.2.1001] not assigned.unknown
BnaA03g59650D	A03_random	3711799	3713428	AT1G61860	6.04277	2.59521	0.00951809	Up	PBL23	Protein kinase superfamily protein/Protein kinase superfamily protein; FUNCTIONS IN: protein serine/threonine kinase activity, protein kinase activity, kinase activity, ATP binding; INVOLVED IN: protein amino acid phosphorylation; LOCATED IN: cellular_component unknown; EXPRESSED IN: 12 plant structures; EXPRESSED DURING: L mature pollen stage, M germinated pollen stage, 4 anthesis, C globular st…	[29.4.1.57] protein.postranslational modification.kinase.receptor like cytoplasmatic kinase VII
BnaA03g59950D	A03_random	4134111	4134500	/	0.0996111	-3.32755	0.0350772	Down	/	/
BnaA04g00140D	A04	75274	76080	AT3G63095	2.56963	1.36156	0.0222834	Up	/	Tetratricopeptide repeat (TPR)-like superfamily protein/Encodes a Protease inhibitor/seed storage/LTP family protein/Tetratricopeptide repeat (TPR)-like superfamily protein; CONTAINS InterPro DOMAIN/s: Plant lipid transfer protein/seed storage/trypsin-alpha amylase inhibitor (InterPro:IPR003612); Has 80052 Blast hits to 23701 proteins in 1517 species: Archae - 357; Bacteria - 20846; Metazoa - 158…	[26.21] misc.protease inhibitor/seed storage/lipid transfer protein (LTP) family protein
BnaA04g00560D	A04	433594	435355	AT5G36000	0.332826	-1.58716	0.0270163	Down	RMF	BEST Arabidopsis thaliana protein match is: reduced male fertility (TAIR:AT3G61730.1); Has 1807 Blast hits to 1807 proteins in 277 species: Archae - 0; Bacteria - 0; Metazoa - 736; Fungi - 347; Plants - 385; Viruses - 0; Other Eukaryotes - 339 (source: NCBI BLink).//	[35.2.1001] not assigned.unknown
BnaA04g00800D	A04	554775	555779	AT3G61250	3.19574	1.67615	0.000165699	Up	MYB17	myb domain protein 17/LATE MERISTEM IDENTITY2 (LMI2) is a target of the meristem identity regulator LEAFY (LFY). Has a role in the meristem identity transition from vegetative growth to flowering. Member of the R2R3 factor gene family./myb domain protein 17 (MYB17); CONTAINS InterPro DOMAIN/s: SANT, DNA-binding (InterPro:IPR001005), Homeodomain-like (InterPro:IPR009057), Myb, DNA-binding (InterPr…	[27.3.25] RNA.regulation of transcription.MYB domain transcription factor family
BnaA04g01240D	A04	794549	795382	AT3G60590	2.31048	1.2082	0.00123274	Up	/	unknown protein; LOCATED IN: chloroplast inner membrane; EXPRESSED IN: 23 plant structures; EXPRESSED DURING: 14 growth stages; BEST Arabidopsis thaliana protein match is: unknown protein (TAIR:AT1G48460.1); Has 30201 Blast hits to 17322 proteins in 780 species: Archae - 12; Bacteria - 1396; Metazoa - 17338; Fungi - 3422; Plants - 5037; Viruses - 0; Other Eukaryotes - 2996 (source: NCBI BLink).//	[35.2.1001] not assigned.unknown
BnaA04g01270D	A04	802698	804898	AT3G60260	0.281894	-1.82678	0.00294016	Down	/	ELMO/CED-12 family protein/ELMO/CED-12 family protein; FUNCTIONS IN: molecular_function unknown; INVOLVED IN: phagocytosis; LOCATED IN: cytoskeleton; EXPRESSED IN: 24 plant structures; EXPRESSED DURING: 14 growth stages; CONTAINS InterPro DOMAIN/s: Engulfment/cell motility, ELMO (InterPro:IPR006816); BEST Arabidopsis thaliana protein match is: ELMO/CED-12 family protein (TAIR:AT2G44770.1); Has 83…	[35.1.1023] not assigned.no ontology
BnaA04g01390D	A04	868502	871919	AT3G60100	60.5878	5.92096	0.00301328	Up	CSY4	citrate synthase 5/citrate synthase 5 (CSY5); FUNCTIONS IN: citrate (SI)-synthase activity, transferase activity, transferring acyl groups, acyl groups converted into alkyl on transfer; INVOLVED IN: cellular carbohydrate metabolic process, tricarboxylic acid cycle; LOCATED IN: mitochondrion; EXPRESSED IN: 8 plant structures; EXPRESSED DURING: M germinated pollen stage, 4 anthesis, 4 leaf senescen…	[8.1.2] TCA / org transformation.TCA.CS
BnaA04g01790D	A04	1152630	1152980	AT3G58850	0.381933	-1.38861	0.00237577	Down	PAR2	phy rapidly regulated 2/Encodes PHYTOCHROME RAPIDLY REGULATED2 (PAR2), an atypical basic helix-loop-helix (bHLP) protein. Closely related to PAR1 (At2g42870). Up regulated after simulated shade perception. Acts in the nucleus to control plant development and as a negative regulator of shade avoidance response. Functions as transcriptional repressor of auxin-responsive genes SAUR15 (AT4G38850) and…	[35.2.1001] not assigned.unknown
BnaA04g02970D	A04	1957466	1959100	AT3G57010	0.0355754	-4.81298	0.000632952	Down	SSL8	Calcium-dependent phosphotriesterase superfamily protein/Calcium-dependent phosphotriesterase superfamily protein; FUNCTIONS IN: strictosidine synthase activity; INVOLVED IN: alkaloid biosynthetic process, biosynthetic process; LOCATED IN: endoplasmic reticulum; EXPRESSED IN: 9 plant structures; EXPRESSED DURING: 4 anthesis, petal differentiation and expansion stage; CONTAINS InterPro DOMAIN/s: S…	[16.4.1.1007] secondary metabolism.N misc.alkaloid-like
BnaA04g03390D	A04	2224817	2227034	AT3G55740	0.039324	-4.66845	0.00825719	Down	PROT2	proline transporter 2/Encodes a proline transporter with affinity for gly betaine, proline, and GABA. Protein is expressed most highly in the roots./proline transporter 2 (PROT2); CONTAINS InterPro DOMAIN/s: Amino acid transporter, transmembrane (InterPro:IPR013057); BEST Arabidopsis thaliana protein match is: proline transporter 1 (TAIR:AT2G39890.2); Has 1444 Blast hits to 1438 proteins in 147 s…	[34.3] transport.amino acids
BnaA04g03540D	A04	2425284	2426443	AT3G55500	8.18986	3.03384	8.26805e-06	Up	EXPA16	expansin A16/expansin-like protein. Naming convention from the Expansin Working Group (Kende et al, 2004. Plant Mol Bio). Involved in the formation of nematode-induced syncytia in roots of Arabidopsis thaliana./expansin A16 (EXPA16); INVOLVED IN: plant-type cell wall modification involved in multidimensional cell growth, syncytium formation, unidimensional cell growth, plant-type cell wall loosen…	[10.7] cell wall.modification
BnaA04g03660D	A04	2486901	2488504	AT3G55370	0.322426	-1.63296	0.0428452	Down	DOF3.6	OBF-binding protein 3/Encodes a nuclear localized Dof domain containing transcription factor expressed primarily in roots. Responsive to salicylic acid. Transgenic overexpressors have yellow leaves and short, defective roots./OBF-binding protein 3 (OBP3); CONTAINS InterPro DOMAIN/s: Zinc finger, Dof-type (InterPro:IPR003851); BEST Arabidopsis thaliana protein match is: DNA binding with one finger…	[27.3.8] RNA.regulation of transcription.C2C2(Zn) DOF zinc finger family
BnaA04g03830D	A04	2612102	2614462	AT3G55130	7.49829	2.90656	0.00395153	Up	ABCG19	white-brown complex homolog 19/Encodes a vacuole localized protein of the ABC transporter White-Brown Complex (WBC) family. When overexpressed in planta, confers resistance to kanamycin./white-brown complex homolog 19 (WBC19); CONTAINS InterPro DOMAIN/s: ATPase, AAA+ type, core (InterPro:IPR003593), ABC transporter-like (InterPro:IPR003439), ABC-2 type transporter (InterPro:IPR013525), ABC transp…	[34.16] transport.ABC transporters and multidrug resistance systems
BnaA04g04320D	A04	3205548	3207542	AT3G54130	0.0566236	-4.14245	0.0371777	Down	RTNLB12	Josephin family protein/Josephin family protein; CONTAINS InterPro DOMAIN/s: Machado-Joseph disease protein MJD (InterPro:IPR006155); BEST Arabidopsis thaliana protein match is: JOSEPHIN-like protein (TAIR:AT2G29640.1); Has 590 Blast hits to 584 proteins in 114 species: Archae - 0; Bacteria - 0; Metazoa - 441; Fungi - 14; Plants - 76; Viruses - 0; Other Eukaryotes - 59 (source: NCBI BLink)./	[35.1.1023] not assigned.no ontology
BnaA04g04690D	A04	3431883	3436189	AT3G53540	0.474674	-1.07499	6.72374e-05	Down	/	unknown protein; LOCATED IN: plasma membrane; EXPRESSED IN: 24 plant structures; EXPRESSED DURING: 14 growth stages; CONTAINS InterPro DOMAIN/s: Protein of unknown function DUF3741 (InterPro:IPR022212); BEST Arabidopsis thaliana protein match is: Protein of unknown function (DUF3741) (TAIR:AT4G28760.2); Has 1710 Blast hits to 868 proteins in 206 species: Archae - 2; Bacteria - 409; Metazoa - 304;…	[35.2.1001] not assigned.unknown
BnaA04g05080D	A04	3739033	3739557	/	5.27313	2.39866	0.000223869	Up	/	/
BnaA04g05390D	A04	4142671	4143649	/	10.1188	3.33897	0.0275263	Up	/	/
BnaA04g05890D	A04	4525131	4526379	AT3G51890	0.41058	-1.28427	0.0410703	Down	At3g51890	Clathrin light chain protein/Clathrin light chain protein; FUNCTIONS IN: structural molecule activity; INVOLVED IN: intracellular protein transport, vesicle-mediated transport; LOCATED IN: clathrin coat of trans-Golgi network vesicle, clathrin coat of coated pit; EXPRESSED IN: 20 plant structures; EXPRESSED DURING: 13 growth stages; CONTAINS InterPro DOMAIN/s: Clathrin light chain (InterPro:IPR00…	[35.2.1001] not assigned.unknown
BnaA04g06320D	A04	4895624	4895818	/	3.76404	1.91228	0.0424554	Up	/	/
BnaA04g06630D	A04	5277793	5279395	AT4G13770	2.10797	1.07586	0.0426757	Up	CYP83A1	cytochrome P450, family 83, subfamily A, polypeptide 1/Encodes a cytochrome p450 enzyme that catalyzes the initial conversion of aldoximes to thiohydroximates in the synthesis of glucosinolates not derived from tryptophan. Also has a role in auxin homeostasis./cytochrome P450, family 83, subfamily A, polypeptide 1 (CYP83A1); CONTAINS InterPro DOMAIN/s: Cytochrome P450 (InterPro:IPR001128), Cytoch…	[16.5.1.1.1.7] secondary metabolism.sulfur-containing.glucosinolates.synthesis.aliphatic.CYP83A1 phenylacetaldoxime monooxygenase
BnaA04g07450D	A04	6341998	6344214	AT5G35630	0.46749	-1.09699	3.13419e-08	Down	GLN2	glutamine synthetase 2/chloroplastic glutamine synthetase/glutamine synthetase 2 (GS2); FUNCTIONS IN: glutamate-ammonia ligase activity; INVOLVED IN: in 8 processes; LOCATED IN: in 6 components; EXPRESSED IN: 23 plant structures; EXPRESSED DURING: 14 growth stages; CONTAINS InterPro DOMAIN/s: Glutamine synthetase, catalytic domain (InterPro:IPR008146), Glutamine synthetase, beta-Grasp (InterPro:I…	[12.2.2] N-metabolism.ammonia metabolism.glutamine synthetase
BnaA04g07450D	A04	6341998	6344214	AT5G35630	0.0338184	-4.88605	0.0237213	Down	GLN2	glutamine synthetase 2/chloroplastic glutamine synthetase/glutamine synthetase 2 (GS2); FUNCTIONS IN: glutamate-ammonia ligase activity; INVOLVED IN: in 8 processes; LOCATED IN: in 6 components; EXPRESSED IN: 23 plant structures; EXPRESSED DURING: 14 growth stages; CONTAINS InterPro DOMAIN/s: Glutamine synthetase, catalytic domain (InterPro:IPR008146), Glutamine synthetase, beta-Grasp (InterPro:I…	[12.2.2] N-metabolism.ammonia metabolism.glutamine synthetase
BnaA04g08030D	A04	6992965	6993668	AT5G37475	2.39303	1.25884	0.00058975	Up	/	Translation initiation factor eIF3 subunit/Translation initiation factor eIF3 subunit; CONTAINS InterPro DOMAIN/s: Translation initiation factor eIF3 subunit (InterPro:IPR013906); BEST Arabidopsis thaliana protein match is: Translation initiation factor eIF3 subunit (TAIR:AT1G66070.2); Has 416 Blast hits to 416 proteins in 166 species: Archae - 0; Bacteria - 4; Metazoa - 171; Fungi - 133; Plants …	[29.2.3] protein.synthesis.initiation
BnaA04g08130D	A04	7176291	7177946	AT5G37570	2.56029	1.35631	0.0125207	Up	PCMP-E37	Pentatricopeptide repeat (PPR-like) superfamily protein/Pentatricopeptide repeat (PPR-like) superfamily protein; CONTAINS InterPro DOMAIN/s: Pentatricopeptide repeat (InterPro:IPR002885); BEST Arabidopsis thaliana protein match is: Tetratricopeptide repeat (TPR)-like superfamily protein (TAIR:AT3G29230.1); Has 1807 Blast hits to 1807 proteins in 277 species: Archae - 0; Bacteria - 0; Metazoa - 73…	[35.1.5] not assigned.no ontology.pentatricopeptide (PPR) repeat-containing protein
BnaA04g08160D	A04	7187560	7189985	AT5G37600	0.322547	-1.63242	0.00025996	Down	GLN1-1	glutamine synthase clone R1/encodes a cytosolic glutamine synthetase, the enzyme has high affinity with substrate ammonium/glutamine synthase clone R1 (GSR 1); FUNCTIONS IN: glutamate-ammonia ligase activity, copper ion binding; INVOLVED IN: nitrate assimilation, response to fructose stimulus, response to light stimulus, response to sucrose stimulus, response to glucose stimulus; LOCATED IN: cyto…	[12.2.2] N-metabolism.ammonia metabolism.glutamine synthetase
BnaA04g08400D	A04	7471802	7474159	/	4.08216	2.02933	0.0414067	Up	GS1	/
BnaA04g08860D	A04	7907556	7910707	AT5G38830	2.09443	1.06656	4.31991e-08	Up	At5g38830	Cysteinyl-tRNA synthetase, class Ia family protein/Cysteinyl-tRNA synthetase, class Ia family protein; FUNCTIONS IN: cysteine-tRNA ligase activity, nucleotide binding, ATP binding; INVOLVED IN: response to cadmium ion, cysteinyl-tRNA aminoacylation; LOCATED IN: cytoplasm; EXPRESSED IN: 25 plant structures; EXPRESSED DURING: 15 growth stages; CONTAINS InterPro DOMAIN/s: Rossmann-like alpha/beta/al…	[29.1.16] protein.aa activation.cysteine-tRNA ligase
[truncated: 3,679 more rows]

## Sheet: Table S7B (revised)
Table S7B: The reported ovule number genes, which are identified in the recent transcriptomic study.
Gene ID	Chromosome	Start	End	Arabidopsis	Log2 FC	P-value	Regulation	Genes	Functional classification
[truncated: 12 more rows]
